# Supplementary material for: FILAMENTOUS FLOWER controls lateral organ development by acting as both an activator and a repressor
Source: BMC Plant Biol. 2012 Oct 1;12:176. doi: 10.1186/1471-2229-12-176 (PMC3520853; doi:10.1186/1471-2229-12-176)
Supplement: Additional file 1 — Microarray analysis of 35Spro::FIL:GR seedlings following dexamethasone treatment. This file contains lists of genes that were identified as being differentially expressed in the shoot tissue of 35Spro::FIL:GR lines exposed to DEX for 4 h or 8 h. [file 1471-2229-12-176-S1.xlsx]

## Sheet: Additional file 1
Additional file 1. Microarray analysis of 35Spro::FIL:GR seedlings following dexamethasone treatment.
Comparing microarray datasets from seedlings harvested at 4h following a mock Dex treatment to those given a DEX treatment
identified 503 differentially expressed genes with a fold change of 1.5 or greater and a q-value of 0.05 or less.
252 genes were elevated and 251 were reduced following DEX treatment
Comparing microarray datasets from seedlings harvested at 8h following a mock DEX treatment to those given a DEX treatment
identified 350 differentially expressed genes with a fold change of 1.5 or greater and a q-value of 0.05 or less.
166 genes were elevated and 184 were reduced following Dex treatment
Genes elevated at 4h
Probe set ID	Locus ID	q-value	FC	Gene symbol	Gene description
258100_at	AT3G23550	0.00473885	14.2409		unknown protein
255753_at	AT1G18570	0.00665521	10.9131	MYB51	myb factor, putative similar to myb factor GI:1946266 from [Oryza sativa]; supported by cDNA: gi_3941465_gb_AF062887.1_AF062887
245628_at	AT1G56650	0.0203232	9.77955	PAP1/MYB75	anthocyanin2, putative similar to anthocyanin2 (An2) GI:7673088 from [Petunia integrifolia]; supported by cDNA: gi_3941507_gb_AF062908.1_AF062908
264400_at	AT1G61800	0.00335841	9.66741	GPT2	glucose-6-phosphate/phosphate-translocator precursor, putative similar to glucose-6-phosphate/phosphate-translocator precursor GI:2997591 from [Pisum sativum]; supported by cDNA: gi_14596172_gb_AY042874.1_
256300_at	AT1G69490	0.0345722	8.68837	NAP	unknown protein similar to N-term half of NAC domain protein NAM [Arabidopsis thaliana] GI:4325282;supported by full-length cDNA: Ceres:21634.
260783_at	AT1G06160	0.00473885	8.66131		ethylene response factor, putative similar to ethylene response factor 1 GB:AAD03544 GI:4128208 from [Arabidopsis thaliana]
258791_at	AT3G04720	0.00829874	8.56223	PR4	hevein-like protein precursor (PR-4) identical to hevein-like protein precursor GB:P43082 [Arabidopsis thaliana], similar to wound-induced protein (WIN2) precursor GB:P09762 [Solanum tuberosum]; Pfam HMM hit: chitin_binding proteins;supported by full-length cDNA: Ceres:8793.
264958_at	AT1G76960	0.0168031	8.2619		unknown protein ; supported by cDNA: gi_13926184_gb_AF370567.1_AF370567
255733_at	AT1G25400	0.0413081	8.21098		unknown protein similar to unknown protein GI:6714347 from [Arabidopsis thaliana];supported by full-length cDNA: Ceres:103226.
267580_at	AT2G41990	0.00557575	7.45438		unknown protein
253827_at	AT4G28085	0.00469706	6.59589		Expressed protein ; supported by cDNA: gi_15028040_gb_AY045877.1_
247524_at	AT5G61440	0.0175306	5.74049		thioredoxin-like 3 ; supported by cDNA: gi_4973259_gb_AF144389.1_AF144389
267028_at	AT2G38470	0.0345722	5.60678	WRKY33	putative WRKY-type DNA binding protein
248037_at	AT5G55930	0.00203068	5.42342	ATOPT1	sexual differentiation process protein ISP4-like
251248_at	AT3G62150	0.0141591	5.35011	PGP21	P-glycoprotein-like proetin P-glycoprotein-2 - Arabidopsis thaliana, EMBL:Y10228
253207_at	AT4G34770	0.0068308	5.31932		putative protein small auxin up-regulated RNA, Malus domestica, gb:Z93766
263829_at	AT2G40435	0.00598401	5.14956		unknown protein
254120_at	AT4G24570	0.0499828	4.97128		putative mitochondrial uncoupling protein mitochondrial uncoupling protein, Arabidopsis thaliana (thale cress), PATX:E1316826;supported by full-length cDNA: Ceres:119476.
265246_at	AT2G43050	0.00690921	4.8529	ATPMEPCRD	putative pectinesterase
257654_at	AT3G13310	0.00796292	4.79237		DnaJ protein, putative contains Pfam profile: PF00226 DnaJ domain;supported by full-length cDNA: Ceres:31309.
247577_at	AT5G61290	0.00557575	4.61207		putative protein flavin-containing monooxygenase FMO3, Oryctolagus cuniculus, SWISSPROT:FMO3_RABIT; supported by full-length cDNA Ceres:14492
254573_at	AT4G19420	0.0110835	4.59964		putative pectinacetylesterase pectinacetylesterase precursor, Vigna radiata, PIR2:S68805
259502_at	AT1G15670	0.0277369	4.30893		unknown protein ; supported by cDNA: gi_15146331_gb_AY049307.1_
254459_at	AT4G21200	0.0174939	4.249	ATGA2OX8	gibberellin 20-oxidase - like protein gibberellin C-20 oxidase, Oryza sativa, PATCHX:G1854637
253887_at	AT4G27730	0.0186297	4.24445	ATOPT6	putative protein isp4 protein, Schizosaccharomyces pombe ,PIR2:S45495
259656_at	AT1G55200	0.0168031	4.12524		protein kinase, putative contains Pfam profile: PF00069 Eukaryotic protein kinase domain
246195_at	AT4G36410	0.000633558	4.11493	UBC17	E2, ubiquitin-conjugating enzyme 17 (UBC17) identical to gi:2801446; supported by full-length cDNA: Ceres:40968.
256789_at	AT3G13672	0.010545	4.05741		seven in absentia-like protein similar to SINA1p GB:CAB40577 from [Vitis vinifera]; supported by cDNA: gi_16323493_gb_AY059135.1_
246821_at	AT5G26920	0.0142724	3.89628		calmodulin-binding - like protein calmodulin-binding protein TCB60, Nicotiana tabacum, EMBL:U58971
250582_at	AT5G07580	0.00203068	3.87022		transcription factor-like protein ethylene responsive element binding factor 5 - Arabidopsis thaliana, EMBL:AB008107; supported by cDNA: gi_15529283_gb_AY052266.1_
266464_at	AT2G47800	0.0103965	3.80819	ATMRP4	glutathione-conjugate transporter AtMRP4 identical to GB:AJ002584; supported by cDNA: gi_7716582_gb_AF243509.1_AF243509
263126_at	AT1G78460	0.00473885	3.78209		hypothetical protein predicted by genemark.hmm
248855_at	AT5G46590	0.0108428	3.73003	ANAC096	NAM-like
267084_at	AT2G41180	0.00203068	3.70129		unknown protein ; supported by cDNA: gi_16323164_gb_AY057686.1_
247643_at	AT5G60450	0.0262338	3.63574	ARF4	auxin response factor 4 ; supported by cDNA: gi_4102597_gb_AF013466.1_AF013466
259312_at	AT3G05200	0.0262154	3.61744	ATL6	putative RING-H2 zinc finger protein ATL6 similar to GB:AAD33584 from [Arabidopsis thaliana]; supported by cDNA: gi_4928402_gb_AF132016.1_AF132016
262096_at	AT1G56010	0.00203068	3.5704	NAC1	NAC1 identical to NAC1 GB:AAF21437 GI:6649236 from [Arabidopsis thaliana];supported by full-length cDNA: Ceres:205648.
253650_at	AT4G30020	0.00284274	3.5682		EST GB:N37377 spans last intron and 3' end of gene contains similarity to meiotic serine proteinase TMP GI:6468325 from [Lycopersicon esculentum]
251301_at	AT3G61880	0.0345722	3.45446	CYP78A9	cytochrome p450 (CYP78A9) ;supported by full-length cDNA: Ceres:29661.
249894_at	AT5G22580	0.00335841	3.44428		unknown protein ; supported by cDNA: gi_14190416_gb_AF378886.1_AF378886
253586_s_at	AT4G30710 /// AT4G30740	0.0499828	3.4209		putative protein hypothetical protein T29E15.27 - Arabidopsis thaliana,PID:g3738334
249008_at	AT5G44680	0.00578646	3.40618		putative protein contains similarity to DNA-3-methyladenine glycosylase I;supported by full-length cDNA: Ceres:29551.
261453_at	AT1G21130	0.00469706	3.39441		O-methyltransferase, putative similar to GB:AAF28353 from [Fragaria x ananassa];supported by full-length cDNA: Ceres:101583.
256433_at	AT3G10985	0.0144355	3.37261	SAG20	unknown protein
257315_at	AT3G30775	0.0345722	3.27225	ERD5	proline oxidase, mitochondrial precursor (osmotic stress-induced proline dehydrogenase) identical to GB:P92983 from [Arabidopsis thaliana] (Plant Cell 8 (8), 1323-1335 (1996))
250872_at	AT5G03960	0.0345722	3.24023	IQD12	putative protein SF16 protein, common sunflower, PIR:T13992
256769_at	AT3G13690	0.00203068	3.17396		protein kinase, putative similar to protein kinase GB:BAA24694 from [Arabidopsis thaliana]
252076_at	AT3G51660	0.00775948	3.15909		LS1-like protein AT-LS1 product - Arabidopsis thaliana, EMBL:X58827;supported by full-length cDNA: Ceres:107294.
247266_at	AT5G64570	0.00765887	3.14292	XYL4	beta-xylosidase
248292_at	AT5G53030	0.00269862	3.13188		putative protein similar to unknown protein (pir||T09020)
251370_at	AT3G60450	0.00196034	3.03957		putative protein prib5, Ribes nigrum, EMBL:RNI7578;supported by full-length cDNA: Ceres:15792.
257206_at	AT3G16530	0.00702232	3.0246		putative lectin similar to lectin SP:P02874 [Onobrychis viciifolia]; contains Pfam profile: PF00139 legume lectins beta domain; supported by cDNA: gi_15809853_gb_AY054194.1_
250481_at	AT5G10310	0.00757639	2.99868		putative protein
249378_at	AT5G40450	0.00549701	2.99639		putative protein microtubule-associated protein homolog, Drosophila melanogaster, EMBL:T13564
250132_at	AT5G16560	0.00203068	2.95821	KAN	putative protein similar to unknown protein (gb|AAD20098.1); supported by cDNA: gi_14345994_gb_AY030192.1_
259871_at	AT1G76800	0.0281699	2.93611		nodulin-like protein similar to nodulin GB:P16313 [Glycine max]
247246_at	AT5G64620	0.00203068	2.91892	C/VIF2	invertase inhibitor homolog (emb|CAA73335.1) ;supported by full-length cDNA: Ceres:25884.
247793_at	AT5G58650	0.0267875	2.90248	PSY1	putative protein ; supported by cDNA: gi_15529263_gb_AY052256.1_
260799_at	AT1G78270	0.00408619	2.88478	ATUGT85A4	UDP-glucose glucosyltransferase, putative similar to UDP-glucose glucosyltransferase GI:3928543 from [Arabidopsis thaliana]
251977_at	AT3G53250	0.0113799	2.86576		putative protein auxin-induced protein 6B, mung bean, PIR:T10942
266324_at	AT2G46710	0.00469706	2.85072		putative rac GTPase activating protein
259982_at	AT1G76410	0.0278618	2.81218	ATL8	putative RING zinc finger protein contains Pfam profile: PF00097 Zinc finger, C3HC4 type (RING finger); supported by full-length cDNA: Ceres: 27464.
246989_at	AT5G67350	0.0132277	2.80021		unknown protein
255348_at	AT4G03820	0.00351162	2.79502		hypothetical protein
250252_at	AT5G13750	0.00469706	2.77543	ZIFL1	transporter-like protein ;supported by full-length cDNA: Ceres:27439.
264635_at	AT1G65500	0.0271541	2.74276		unknown protein ;supported by full-length cDNA: Ceres:25136.
245711_at	AT5G04340	0.00578646	2.71717	C2H2	putative c2h2 zinc finger transcription factor
261728_at	AT1G76160	0.00277209	2.6969	SKS5	pectinesterase, putative similar to pectinesterase GI:1944574 from [Lycopersicon esculentum]; supported by cDNA: gi_15982770_gb_AY057492.1_
256425_at	AT1G33560	0.0068308	2.69184	ADR1	disease resistance protein, putative similar to disease resistance protein RPP1-WsB GB:BAB01321 GI:9279731 from (Arabidopsis thaliana)
265305_at	AT2G20340	0.00203068	2.66617		putative tyrosine decarboxylase
247529_at	AT5G61520	0.0170513	2.66543		monosaccharide transporter STP3
263847_at	AT2G36970	0.0173738	2.64059		putative glucosyltransferase ; supported by cDNA: gi_15809993_gb_AY054265.1_
249719_at	AT5G35735	0.00371244	2.63738		Expressed protein ; supported by full-length cDNA: Ceres: 32450.
252058_at	AT3G52470	0.00128702	2.61866		putative protein hin1 protein -Nicotiana tabacum,PID:e259431;supported by full-length cDNA: Ceres:92178.
265028_at	AT1G24530	0.0256134	2.60577		hypothetical protein predicted by genefinder; supported by cDNA: gi_15028340_gb_AY045973.1_
249800_at	AT5G23660	0.0116921	2.60311	MTN3	MtN3-like protein ; supported by cDNA: gi_3747110_gb_AF095641.1_AF095641
250891_at	AT5G04530	0.00367346	2.60134		fatty acid elongase - like protein KCS1 fatty acid elongase 3-ketoacyl-CoA synthase 1, Arabidopsis thaliana, EMBL:AF053345
249847_at	AT5G23210	0.00363229	2.58145	SCPL34	serine carboxypeptidase II-like protein
252592_at	AT3G45640 /// AT4G15180	0.00805361	2.54621	ATMPK3	mitogen-activated protein kinase 3 ; supported by cDNA: gi_14423447_gb_AF386961.1_AF386961
266106_at	AT2G45170	0.0345722	2.53809	AtATG8e	putative microtubule-associated protein ; supported by cDNA: gi_15724331_gb_AF412106.1_AF412106
252921_at	AT4G39030	0.04044	2.53325	EDS5	putative protein DNA damage-inducible protein - Synechocystis sp.,PIR2:S77364
264279_s_at	AT1G78820 /// AT1G78830	0.0220484	2.52546		glycoprotein(EP1), putative similar to glycoprotein(EP1) GI:349436 from [Daucus carota]; supported by cDNA: gi_14334885_gb_AY035116.1_
250007_at	AT5G18670	0.0124295	2.52021	BMY3	beta-amylase-like proten beta-amylase - Prunus armeniaca, EMBL:AF139501;supported by full-length cDNA: Ceres:30798.
253841_at	AT4G27830	0.00880885	2.49808		putative beta-glucosidase beta-glucosidase BGQ60 precursor - barley, PIR2:A57512; supported by cDNA: gi_15982821_gb_AY057518.1_
254389_s_at	AT4G21903 /// AT4G21910	0.00371244	2.49652		putative protein various predicted proteins;supported by full-length cDNA: Ceres:17340.
249415_at	AT5G39660	0.0238992	2.48905	CDF2	promoter-binding protein like ascorbate oxidase promoter-binding protein, winter squash, PIR:T09661; supported by cDNA: gi_15983796_gb_AY056804.1_
264901_at	AT1G23090	0.0092018	2.47828	AST91	putative sulphate transporter protein strongly similar to GB:BAA75015, location of EST gb|W43788 and gb|N96564; supported by cDNA: gi_4579912_dbj_AB023423.1_AB023423
262803_at	AT1G21000	0.0196178	2.4693		unknown protein Location of ESTs 152C14T7 , gb|T88012, 173P7T7 , gb|H36502 and 107E18T7 , gb|T22775;supported by full-length cDNA: Ceres:119384.
259856_at	AT1G68440	0.0345722	2.46418		unknown protein ;supported by full-length cDNA: Ceres:34166.
262088_at	AT1G56020	0.0345722	2.45374		unknown protein
250339_at	AT5G11670	0.00335841	2.4382	ATNADP-ME2	NADP dependent malic enzyme - like protein NADP dependent malic enzyme, P.vulgaris, EMBL:PVME1G; supported by cDNA: gi_16226465_gb_AF428407.1_AF428407
251684_at	AT3G56410	0.00203068	2.42166		putative protein
252170_at	AT3G26560 /// AT3G50480	0.0094196	2.41529	HR4	hypothetical protein ; supported by cDNA: gi_13605735_gb_AF361849.1_AF361849
266439_s_at	AT2G43200	0.0262479	2.40503		hypothetical protein predicted by grail
252057_at	AT3G52480	0.0488923	2.39574		putative protein ;supported by full-length cDNA: Ceres:11782.
255549_at	AT4G01950	0.044894	2.39357	ATGPAT3	predicted protein of unknown function
253911_at	AT4G27300	0.00765887	2.37894		putative receptor protein kinase receptor protein kinase, Ipomoea trifida,PID:g836954
254343_at	AT4G21990	0.0107155	2.37824	2007-04-02	PRH26 protein ;supported by full-length cDNA: Ceres:36866.
260975_at	AT1G53430	0.00351162	2.36482		receptor-like serine/threonine kinase, putative similar to receptor-like serine/threonine kinase GB:AAC50043 GI:2465923 from [Arabidopsis thaliana]
249807_at	AT5G23870	0.00724991	2.36143		pectinacetylesterase
265075_at	AT1G55450	0.0244471	2.36058		hypothetical protein similar to embryo-abundant protein GB:L47672 GI:1350530 from [Picea glauca]; supported by cDNA: gi_14335021_gb_AY037190.1_
246532_at	AT5G15870	0.031904	2.35478		putative protein beta-glucan-elicitor receptor - Glycine max, EMBL:D78510
252173_at	AT3G50650	0.0312227	2.3464		scarecrow-like 7 (SCL7)
253485_at	AT4G31800	0.0382808	2.33495	WRKY18	Expressed protein ; supported by full-length cDNA: Ceres: 40692.
245866_s_at	AT1G57980 /// AT1G57990	0.0484894	2.3307	ATPUP18	unknown protein
260831_at	AT1G06830	0.0240782	2.32617		glutaredoxin, putative similar to glutaredoxin GB:CAA89699 GI:1732424 from [Ricinus communis];supported by full-length cDNA: Ceres:125679.
251298_at	AT3G62040	0.025654	2.32277		hypothetical protein contains non-consensus GA donor splice site at exon 2
254251_at	AT4G23300	0.00203068	2.31865		serine/threonine kinase - like protein KI domain interacting kinase 1 (KIK1), Zea mays
254132_at	AT4G24660	0.00335841	2.30389	ATHB22	putative protein hypothetical protein T8K22.16, Arabidopsis thalianachromosome II BAC T8K22, PATX:G3184285; supported by cDNA: gi_16612294_gb_AF439841.1_AF439841
255727_at	AT1G25510	0.0137892	2.30217		hypothetical protein similar to unknown protein GI:9665144 from [Arabidopsis thaliana]
252048_at	AT3G52500	0.00581485	2.29961		expressed protein supported by cDNA: gi:15450891
246002_at	AT5G20740	0.00462354	2.28217		ripening-related protein - like grip28 ripening-related protein, Vitis vinifera, EMBL:VVI237985;supported by full-length cDNA: Ceres:1710.
264365_s_at	AT1G03220 /// AT1G03230	0.00284274	2.27739		unknown protein Strong similarity to gb|D14550 extracellular dermal glycoprotein (EDGP) precursor from Daucus carota. ESTs gb|H37281, gb|T44167, gb|T21813, gb|N38437, gb|Z26470, gb|R65072, gb|N76373, gb|F15470, gb|Z35182, gb|H76373, gb|Z34678 and gb|Z35387 come from this
262313_at	AT1G70900	0.00213486	2.25867		unknown protein ;supported by full-length cDNA: Ceres:8932.
267381_at	AT2G26190	0.0219733	2.2476		unknown protein ; supported by cDNA: gi_16930468_gb_AF419588.1_AF419588
253806_at	AT4G28270	0.0480816	2.20393		putative protein Arabidopsis thaliana RMA1 mRNA, PID:d1029538
250604_at	AT2G45960 /// AT5G07830	0.00335841	2.19353	PIP1B	putative protein heparanase precursor, Homo sapiens, EMBL:AF155510
267497_at	AT2G30540	0.0112912	2.19026		putative glutaredoxin ;supported by full-length cDNA: Ceres:39560.
247708_at	AT5G59550	0.0271773	2.18296		putative protein COP1-interacting protein CIP8, Arabidopsis thaliana, EMBL:AF162150; supported by cDNA: gi_15450686_gb_AY052711.1_
247212_at	AT5G65040	0.0328516	2.15638		putative protein similar to unknown protein (gb|AAF17687.1);supported by full-length cDNA: Ceres:250647.
253414_at	AT4G33050	0.020117	2.15398	EDA39	putative protein
248625_at	AT5G48880	0.04044	2.14434	KAT5	3-keto-acyl-CoA thiolase 2 (gb|AAC17877.1) ; supported by cDNA: gi_3192892_gb_AF062590.1_AF062590
267142_at	AT2G38290	0.00203068	2.12843	ATAMT2	putative ammonium transporter
252976_s_at	AT4G38550	0.0403732	2.11748		Phospholipase like protein Arabidopsis thaliana pEARLI 4 mRNA, PID:g871782
246396_at	AT1G58180	0.0292367	2.1117		carbonic anhydrase, putative similar to carbonic anhydrase 1 GI:882241 from [Flaveria linearis]
248263_at	AT5G53370	0.00724991	2.11039	ATPMEPCRF	pectinesterase ; supported by cDNA: gi_15293286_gb_AY051077.1_
267019_at	AT2G39130	0.0379658	2.10461		hypothetical protein predicted by genscan
264434_at	AT1G10340	0.0176003	2.08283		hypothetical protein predicted by genscan; supported by cDNA: gi_13937239_gb_AF372975.1_AF372975
250107_at	AT5G15330	0.0432047	2.0818		ids-4 protein - like ids-4 protein, Hordeum vulgare, PIR:T05905; supported by cDNA: gi_15215821_gb_AY050440.1_
252220_at	AT3G49940	0.0292788	2.07413	LBD38	putative protein hypothetical protein - Arabidopsis thaliana, EMBL:CAB38293;supported by full-length cDNA: Ceres:17840.
254163_s_at	AT4G24340 /// AT4G24350	0.00724991	2.06287		putative protein storage protein - Populus deltoides, PIR2:S31580;supported by full-length cDNA: Ceres:8772.
262488_at	AT1G21830	0.0344943	2.05411		unknown protein EST gb|AA586241 comes from this gene
259010_at	AT3G07340	0.0288969	2.05382		unknown protein contains helix-loop-helix DNA binding motif
260046_at	AT1G73805	0.0072704	2.04861		Expressed protein ; supported by cDNA: gi_16648699_gb_AY058126.1_
266474_at	AT2G31110	0.0163167	2.02951		hypothetical protein predicted by grail
251642_at	AT3G57520	0.0478376	2.01631	ATSIP2	imbibition protein homolog probable imbibition protein - Brassica oleracea, PIR:S45033; supported by cDNA: gi_15292676_gb_AY050772.1_
257805_at	AT3G18830	0.0466646	2.00809	ATPLT5	sugar transport, putative similar to D-XYLOSE-PROTON SYMPORTER GB:O52733 from [Lactobacillus brevis]
245657_at	AT1G56720	0.0478376	2.00549		unknown protein similar to receptor-like protein kinase GI:7529754 from [Arabidopsis thaliana];supported by full-length cDNA: Ceres:36000.
246682_at	AT5G33290	0.030642	1.99254	XGD1	putative protein EXOSTOSIN-1 (PUTATIVE TUMOR SUPPRESSOR PROTEIN EXT1) - Homo sapiens, EMBL:S79639
262922_at	AT1G79420	0.0244471	1.99037		hypothetical protein predicted by genemark.hmm; supported by cDNA: gi_15450718_gb_AY052727.1_
265184_at	AT1G23710	0.0431168	1.97946		unknown protein ;supported by full-length cDNA: Ceres:36437.
254150_at	AT4G24350	0.00964003	1.97885		putative protein storage protein - Populus deltoides, PIR2:S31580
254487_at	AT4G20780	0.044894	1.96638		calcium-binding protein - like calcium-binding protein, Solanum tuberosum, gb:L02830
263133_at	AT1G78450	0.0167985	1.95976		hypothetical protein predicted by genemark.hmm;supported by full-length cDNA: Ceres:5677.
261193_at	AT1G32920	0.0365036	1.95465		unknown protein ; supported by cDNA: gi_15450636_gb_AY052686.1_
267154_at	AT2G30870	0.0197099	1.94826	ATGSTF10	glutathione S-transferase identical to GB:D17673; supported by cDNA: gi_443698_dbj_D17673.1_ATHERD13
246270_at	AT4G36500	0.0462997	1.93288		putative protein
267209_at	AT2G30930	0.0383657	1.92157		unknown protein ;supported by full-length cDNA: Ceres:125631.
259570_at	AT1G20440	0.0262316	1.91008	COR47	hypothetical protein
255061_at	AT4G08930	0.0294293	1.90834	ATAPRL6	putative protein disulfide isomerase
254242_at	AT4G23200	0.0476631	1.90358		serine /threonine kinase - like protein serine /threonine kinase, Brassica oleracea
253253_at	AT4G34750	0.0281699	1.90123		putative protein auxin-regulated gene, Vigna radiata
262745_at	AT1G28600	0.00957068	1.89477		lipase, putative contains Pfam profile: PF00657 Lipase/Acylhydrolase with GDSL-like motif;supported by full-length cDNA: Ceres:37307.
260167_at	AT1G71970	0.0262316	1.89253		hypothetical protein predicted by genscan+
262137_at	AT1G77920	0.0119401	1.88693		transcription factor, putative similar to transcription factor GI:304113 from [Arabidopsis thaliana]; supported by cDNA: gi_16209662_gb_AY057596.1_
262870_at	AT1G64710	0.0344943	1.88397		alcohol dehydrogenase, putative similar to alcohol dehydrogenase GI:551256 from [Nicotiana tabacum]
267592_at	AT2G39710	0.04044	1.88047		unknown protein similar to GP 2245012|gnl|PID|e327000|Z97341; supported by cDNA: gi_15293230_gb_AY051049.1_
245925_at	AT5G28770	0.0421902	1.87809	BZO2H3	bZIP transcription factor family protein similar to seed storage protein opaque-2(bZIP family)GI:168428 from Zea mays; supported by cDNA: gi_15450640_gb_AY052688.1_
259373_at	AT1G69160	0.0322042	1.87324		hypothetical protein predicted by genemark.hmm; supported by cDNA: gi_16648778_gb_AY058166.1_
266825_at	AT2G22890	0.00473885	1.8702		unknown protein
262899_at	AT1G59870	0.0231014	1.86848	PDR8	ABC transporter, putative similar to ABC transporter GI:9279716 from [Arabidopsis thaliana]
265272_at	AT2G28350	0.00852428	1.86	ARF10	unknown protein
263325_at	AT2G04240	0.0413081	1.85926	XERICO	putative RING zinc finger protein ; supported by cDNA: gi_13265496_gb_AF324691.2_AF324691
249581_at	AT5G37600	0.0235328	1.85495	ATGSR1	glutamate--ammonia ligase ; supported by cDNA: gi_16226386_gb_AF428386.1_AF428386
259248_at	AT3G07770	0.00724991	1.85325		putative heat-shock protein similar to heat-shock protein precursor GB:S49340 [Secale cereale]; contains Pfam profile: Heat shock hsp90 proteins
254331_s_at	AT4G22690 /// AT4G22710	0.0154704	1.85132	CYP706A1	cytochrome P450 - like protein flavonoid 3',5'-hydroxylase Hf1, Petunia x hybrida, PIR2:S38985
245572_at	AT4G14720	0.00291665	1.84796	PPD2	hypothetical protein
255577_at	AT4G01410	0.0292788	1.84221		putative hypoersensitive response protein similar to N. tabacum hin1, GenBank accession number Y07563;supported by full-length cDNA: Ceres:29200.
248138_at	AT5G54960	0.020616	1.84075	PDC2	pyruvate decarboxylase (gb|AAB16855.1)
255716_at	AT4G00330	0.00203068	1.8397	CRCK2	coded for by A. thaliana cDNA R30513
252712_at	AT3G43800	0.00473885	1.8247	ATGSTU27	glutathione transferase-like protein glutathione transferase, papaya, PIR:T09781;supported by full-length cDNA: Ceres:19003.
259479_at	AT1G19020	0.0432047	1.82235		Expressed protein ; supported by full-length cDNA: Ceres: 31015.
266805_at	AT2G30010	0.021454	1.81928		hypothetical protein ;supported by full-length cDNA: Ceres:38891.
248551_at	AT5G50200	0.0348745	1.81778	WR3	putative protein similar to unknown protein (pir||T05562); supported by full-length cDNA: Ceres: 158397.
266167_at	AT2G38860	0.025654	1.81702	YLS5	unknown protein ;supported by full-length cDNA: Ceres:114031.
259005_at	AT3G01930	0.0148555	1.78436		unknown protein similar to nodule-specific protein Nlj70 GB:AAC39500 (Lotus japonicus)
262630_at	AT1G06520	0.044894	1.77476	ATGPAT1	unknown protein ;supported by full-length cDNA: Ceres:94974.
249195_s_at	AT5G42500 /// AT5G42510	0.0281867	1.7484		disease resistance response protein-like
259257_at	AT3G07760	0.016948	1.74599		unknown protein ;supported by full-length cDNA: Ceres:7246.
253493_at	AT4G31820	0.0420398	1.74013	NPY1	putative protein various predicted proteins
255735_at	AT1G25520	0.00335841	1.73634		transmembrane protein, putative similar to transmembrane protein GI:535681 from [Mus musculus];supported by full-length cDNA: Ceres:40780.
251931_at	AT3G53950	0.0177242	1.73589		putative protein glyoxal oxidase (glx2) - Phanerochaete chrysosporium, EMBL:L47287; supported by cDNA: gi_15809875_gb_AY054205.1_
250217_at	AT5G14120	0.0443284	1.72922		nodulin-like protein
267082_at	AT2G41140	0.010545	1.72721	CRK1	CPDK-related protein kinase CDPK:calcium dependent protein kinase; supported by cDNA: gi_5020365_gb_AF153351.1_AF153351
265249_at	AT2G01940	0.0312227	1.72544	SGR5	putative C2H2-type zinc finger protein likely a nucleic acid binding protein
259980_at	AT1G76520	0.0182095	1.71854		unknown protein ;supported by full-length cDNA: Ceres:142725.
247399_at	AT5G62960	0.0403732	1.71557		putative protein similar to unknown protein (gb AAF17656.1)
254737_at	AT4G13840	0.0406157	1.71326		fatty acid elongase - like protein (cer2-like) cer2, Arabidopsis thaliana, X93080
265194_at	AT1G05010	0.0253949	1.70928	EFE	1-aminocyclopropane-1-carboxylate oxidase Identical to 1-aminocyclopropane-1-carboxylate oxidase (ACC oxidase) gb|X66719 (EAT1). ESTs gb|T43073, gb|T5714, gb|R90435, gb|R44023, gb|AA597926, gb|AI099676, gb|AA650810 and gb|29725 come from this gene
259860_at	AT1G80640	0.0432047	1.70471		putative protein kinase similar to leucine-rich repeat transmembrane protein kinase 1 GB:AAC27894 from [Zea mays]
259058_at	AT3G03470	0.048629	1.70285	CYP89A9	putative cytochrome P450 similar to cytochrome P450 89A2 GB:Q42602 [Arabidopsis thaliana]; supported by cDNA: gi_15983413_gb_AF424581.1_AF424581
267392_at	AT2G44490	0.0292788	1.69623	PEN2	putative beta-glucosidase
261143_at	AT1G19770	0.0409634	1.6959	ATPUP14	unknown protein
254580_at	AT4G19390	0.042336	1.69323		putative protein ; supported by cDNA: gi_14190356_gb_AF378856.1_AF378856
249988_at	AT5G18310	0.0478376	1.68882		putative protein predicted proteins, Drosophila melanogaster;supported by full-length cDNA: Ceres:41525.
266996_at	AT2G34490	0.016948	1.68753	CYP710A2	putative cytochrome P450 ;supported by full-length cDNA: Ceres:158108.
266473_at	AT2G31110	0.0442953	1.68587		unknown protein
257547_at	AT3G13000	0.0178153	1.67889		hypothetical protein predicted by genscan+
264663_at	AT1G09970	0.0110835	1.67883		unknown protein Similar to A. thaliana receptor-like protein kinase (gb|RLK5_ARATH). ESTs gb|ATTS0475,gb|ATTS4362 come from this gene
259350_at	AT3G05140	0.00203068	1.67743	RBK2	putative serine/threonine protein kinase similar to many other putative protein kinases
264986_at	AT1G27130	0.00725756	1.64964	ATGSTU13	glutathione transferase, putative similar to glutathione S-transferase GB: AAF22517 GI:6652870 from [Papaver somniferum];supported by full-length cDNA: Ceres:2985.
258369_at	AT3G14310	0.00473885	1.64856	ATPME3	putative pectin methylesterase similar to pectin methylesterase GB:Q42534 from [Arabidopsis thaliana];supported by full-length cDNA: Ceres:13261.
248719_at	AT5G47910	0.0174939	1.64833	RBOHD	respiratory burst oxidase protein ; supported by cDNA: gi_3242788_gb_AF055357.1_AF055357
248126_at	AT4G34870 /// AT5G54760	0.0094196	1.64103	ROC5	protein translation factor Sui1 homolog (sp P41568)
249047_at	AT5G44410	0.0262154	1.6353		berberine bridge enzyme-like protein
251640_at	AT3G57450	0.0296394	1.63494		putative protein ;supported by full-length cDNA: Ceres:12522.
250916_at	AT5G03630	0.0370438	1.63271	ATMDAR2	monodehydroascorbate reductase (NADH) - like protein monodehydroascorbate reductase (NADH), cucumber, PIR:JU0182;supported by full-length cDNA: Ceres:34156.
247404_at	AT5G62890	0.00700812	1.62928		permease 1 - like protein permease 1, common ice plant, PIR:T12309; supported by cDNA: gi_14334659_gb_AY035003.1_
252414_at	AT3G47420	0.00822908	1.62712		putative protein sn-glycerol-3-phosphate permease - Haemophilus influenzae,PID:g3603157; supported by cDNA: gi_13430515_gb_AF360170.1_AF360170
250505_at	AT5G09870	0.0344485	1.62162	CESA5	cellulose synthase catalytic subunit
256525_at	AT1G66180	0.0410623	1.62009		unknown protein ;supported by full-length cDNA: Ceres:99625.
261749_at	AT1G76180	0.0487123	1.62001	ERD14	dehydrin, putative similar to dehydrin GI:975646 from [Arabidopsis thaliana];supported by full-length cDNA: Ceres:30289.
260666_at	AT1G19300	0.0256958	1.61993	GATL1	unknown protein ;supported by full-length cDNA: Ceres:123140.
255504_at	AT4G02200	0.00927222	1.61945		drought-induced-19-like 1 similar to drought-induced-19, GenBank accession number X78584 similar to F2P16.10, GenBank accession number 2191179 identical to T10M13.20
252606_at	AT3G45010	0.0235328	1.61636	SCPL48	carboxypeptidase precursor-like protein carboxypeptidase Y-like protein, Arabidopsis thaliana, EMBL:M81130; supported by cDNA: gi_15215795_gb_AY050427.1_
264645_at	AT1G08940	0.0463203	1.61513		unknown protein Similar to Saccharomyces hypothetical protein YDR051c (gb|Z49209). ESTs gb|T44436,gb|42252 come from this gene
254773_at	AT4G13410	0.0267875	1.61385	ATCSLA15	putative protein Cyclic beta-1-3-glucan synthase, Bradyrhizobium japonicum, AF047687
265382_at	AT2G16790	0.016677	1.61077		putative gluconokinase ;supported by full-length cDNA: Ceres:19417.
266119_at	AT2G02100	0.0113378	1.60887	LCR69	protease inhibitor II identical to GB:X69139, contains a gamma-thionin family signature (PDOC00725); supported by cDNA: gi_13878184_gb_AF370355.1_AF370355
260614_at	AT1G53390	0.0227128	1.60818		hypothetical protein contains Pfam profile: PF00005 ABC transporter
261323_at	AT1G44760	0.00213486	1.6066		hypothetical protein predicted by genemark.hmm
256185_at	AT1G51700	0.00469706	1.60021	ADOF1	dof zinc finger protein identical to dof zinc finger protein [Arabidopsis thaliana] GI:3608261; supported by cDNA: gi_3608260_dbj_AB017564.1_AB017564
247214_at	AT5G64850	0.0219733	1.59632		putative protein similar to unknown protein (emb|CAB61744.1); supported by full-length cDNA: Ceres: 31648.
245768_at	AT1G33590	0.0328516	1.58452		hypothetical protein similar to putative disease resistance protein GB:AAC14512 GI:2739389 from [Arabidopsis thaliana];supported by full-length cDNA: Ceres:105146.
257858_at	AT3G12920	0.00957068	1.58134		hypothetical protein predicted by genefinder;supported by full-length cDNA: Ceres:924.
257868_at	AT3G25070	0.0197788	1.58118	RIN4	unknown protein
267367_at	AT2G44210	0.00275265	1.56972		unknown protein ;supported by full-length cDNA: Ceres:39057.
247034_at	AT5G67260	0.00473885	1.56745	CYCD3;2	cyclin D3-like protein ;supported by full-length cDNA: Ceres:36467.
250346_at	AT5G11950	0.0163167	1.5653		lysine decarboxylase - like protein lysine decarboxylase, Eikenella corrodens, EMBL:U89166
261107_at	AT1G63010	0.00373047	1.56344		unknown protein ; supported by cDNA: gi_14334841_gb_AY035094.1_
257140_at	AT3G28910	0.0294293	1.55982	MYB30	MYB family transcription factor (hsr1), putative identical to myb-like protein GB:AJ007289 [Arabidopsis thaliana] (Plant J. 20 (1), 57-66 (1999));supported by full-length cDNA: Ceres:33139.
260028_at	AT1G29980	0.0281699	1.55432		unknown protein ; supported by cDNA: gi_15010695_gb_AY045649.1_
260264_at	AT1G68500	0.00581485	1.5504		hypothetical protein predicted by genefinder
251946_at	AT3G53540	0.0244792	1.54871		putative protein predicted proteins, Arabidopsis thaliana
262176_at	AT1G74960	0.0264926	1.54736	FAB1	3-ketoacyl-ACP synthase, putative similar to 3-ketoacyl-ACP synthase GI:3800747 from [Cuphea pulcherrima]; supported by cDNA: gi_14582700_gb_AF318307.1_AF318307
255818_at	AT2G33570	0.0365036	1.54732		hypothetical protein predicted by genefinder and genscan;supported by full-length cDNA: Ceres:119054.
254125_at	AT4G24670	0.00335089	1.545		putative alliin lyase alliin lyase (EC 4.4.1.4) precursor (CYSTEINE SULPHOXIDE LYASE), onion, PIR2:S29301; supported by cDNA: gi_15292690_gb_AY050779.1_
247864_s_at	AT1G24807 /// AT1G24909 /// AT1G25083 /// AT1G25155 /// AT1G25220 /// AT5G57890	0.04044	1.54412		anthranilate synthase beta chain ;supported by full-length cDNA: Ceres:6495.
253278_at	AT4G34220	0.00473885	1.53686		receptor protein kinase - like protein protein kinase TMKL1, Arabidopsis thaliana, PID:E353150; supported by cDNA: gi_14334871_gb_AY035109.1_
254657_s_at	AT4G18210 /// AT4G18220	0.0148555	1.53574		putative protein W15DMY32F, W25DMY32F
263606_at	AT2G16280	0.0266215	1.53381		putative beta-ketoacyl-CoA synthase
266265_at	AT2G29340	0.0290763	1.5324		putative tropinone reductase ; supported by cDNA: gi_14334839_gb_AY035093.1_
261315_at	AT1G53170	0.0160745	1.53127	ATERF-8	AP2 domain containing protein, putative similar to AP2 domain containing protein RAP2.5 GI:2281635 from (Arabidopsis thaliana); supported by cDNA: gi_10567107_dbj_AB036884.1_AB036884
263607_at	AT2G16270	0.00724991	1.51872		unknown protein predicted by genscan and genefinder
248271_at	AT5G53420	0.0092018	1.51371		putative protein similar to unknown protein (pir||T02891);supported by full-length cDNA: Ceres:112574.
267199_at	AT2G30990	0.0444272	1.51176		hypothetical protein predicted by genefinder
254549_at	AT4G19880	0.00695338	1.50634		putative protein various predicted proteins
262082_s_at	AT1G56120 /// AT1G56130 /// AT1G56140	0.0472503	1.50229		wall-associated kinase 2, putative similar to receptor-like serine/threonine kinase GB:AAC50043 GI:2465923 from [Arabidopsis thaliana]
259688_at	AT1G63120	0.0065096	1.50093	ATRBL2	membrane protein, putative similar to GI:294845 from [Saccharum hybrid cultivar H65-7052] (Plant Physiol. 102, 1367 (1993))
260153_at	AT1G52760	0.0140139	1.49767		putative lipase similar to monoglyceride lipase GB:NP_035974 from [Mus musculus];supported by full-length cDNA: Ceres:36954.
262043_at	AT1G80190	0.0429629	1.49665	PSF1	unknown protein
260800_at	AT1G78240	0.0390826	1.49601	TSD2	unknown protein
Genes reduced at 4h
Probe set ID	Locus ID	q-value	FC	Gene symbol	Gene description
254907_at	AT4G11190	0.00203068	9.70874		putative disease resistance response protein disease resistance response protein 206-d - Pisum sativum, PID:g508844
261247_at	AT1G20070	0.0258455	8.01697		hypothetical protein predicted by genemark.hmm
261226_at	AT1G20190	0.00275265	6.17452	ATEXPA11	expansin S2 precursor, putative similar to GB:U30460 from [Cucumis sativus];supported by full-length cDNA: Ceres:11011.
262608_at	AT1G14120	0.0213387	4.85409		dioxygenase-like protein very similar to adventitious rooting related oxygenase; Very similar to 2-oxoacid dependent dioxygenase from Malus domestica, gi|3492806;supported by full-length cDNA: Ceres:14139.
261772_at	AT1G76240	0.000707457	4.82602		hypothetical protein predicted by genemark.hmm
255450_at	AT4G02850	0.0495912	4.68094		putative protein similar to T5J8.18
246562_at	AT5G15580	0.014215	4.44188	LNG1	putative protein unknown protein F14P3.18 - Arabidopsis thaliana, EMBL:AC009755
248888_at	AT5G46240	0.000707457	4.27613	KAT1	potassium channel protein KAT1 (pir||S32816) ; supported by cDNA: gi_166773_gb_M86990.1_ATHKAT1
247304_at	AT5G63850	0.0449757	4.27399	AAP4	amino acid transporter AAP4 (pir||S51169) ;supported by full-length cDNA: Ceres:116681.
254234_at	AT4G23680	0.0164832	4.21366		putative major latex protein major latex protein type 1 - Arabidopsis thaliana, EMBL:X91960; supported by cDNA: gi_13605713_gb_AF361838.1_AF361838
259787_at	AT1G29460	0.00887774	4.20963		auxin-induced protein, putative similar to SP:P33083 from [Glycine max];supported by full-length cDNA: Ceres:147801.
266820_at	AT2G44940	0.0484894	4.18469		putative AP2 domain transcription factor pFAM domain (PF00847)supported by full-length cDNA: Ceres:31044.
246602_at	AT1G31710	0.00269862	4.09805		copper amine oxidase, putative similar to copper amine oxidase GI:685197 from [Pisum sativum]
247600_at	AT5G60890	0.0253644	4.04708	ATR1	Myb transcription factor homolog (ATR1)
266418_at	AT2G38750	0.0103965	3.97966	ANNAT4	putative annexin ;supported by full-length cDNA: Ceres:32721.
253073_at	AT4G37410	0.0456202	3.94864	CYP81F4	cytochrome P450 monooxygenase - like protein cytochrome P450 monooxygenase CYP91A2, Arabidopsis thaliana, D78607;supported by full-length cDNA: Ceres:102007.
250968_at	AT5G02890	0.00666885	3.88673		putative protein ;supported by full-length cDNA: Ceres:1336.
251144_at	AT5G01210	0.00473885	3.81127		anthranilate N-benzoyltransferase - like protein anthranilate N-benzoyltransferase, clove pink, PIR:T10717; supported by cDNA: gi_15912268_gb_AY056412.1_
246601_at	AT1G31710	0.00338123	3.78076		copper amine oxidase, putative similar to copper amine oxidase GI:685197 from [Pisum sativum]
248681_at	AT5G48900	0.00269862	3.77944		pectate lyase non-consensus AG donor splice site at exon 2; supported by full-length cDNA: Ceres: 21311.
257679_at	AT3G20470	0.0139117	3.67543	GRP-5	glycine-rich protein, putative identical to a region of GB:JQ1064 from [Arabidopsis thaliana] ( Plant Cell 2 (5), 427-436 (1990)); supported by cDNA: gi_15010655_gb_AY045629.1_
255604_at	AT4G01080	0.03809	3.65272		hypothetical protein
257008_at	AT3G14210	0.00546278	3.61167	ESM1	myrosinase-associated protein, putative similar to GB:CAA71238 from [Brassica napus], conatains Pfam profile:PF00657 Lipase/Acylhydrolase with GDSL-like motif; supported by cDNA: gi_15450434_gb_AY052318.1_
245253_at	AT4G15440	0.00469706	3.58437	HPL1	hydroperoxide lyase (HPOL) like protein ; supported by cDNA: gi_3822402_gb_AF087932.1_AF087932
248566_s_at	AT5G49730 /// AT5G49740	0.00213486	3.54339	ATFRO7	FRO2-like protein; NADPH oxidase-like
267644_s_at	AT2G32870 /// AT2G32880	0.0270905	3.53547		unknown protein highly similar to T21L14.19; similar to GP|2191153|AF007269 and GP|2252859|AF013294
252863_at	AT4G39800	0.00367346	3.48579	MI-1-P SYNTHASE	myo-inositol-1-phosphate synthase ;supported by full-length cDNA: Ceres:1978.
257506_at	AT1G29440	0.0119293	3.33632		auxin-induced protein, putative similar to SP:P33083 from [Glycine max]
254332_at	AT4G22730	0.00275265	3.32903		leucine rich repeat receptor kinase-like protein leucine rich repeat receptor-like kinase, Oryza sativa, PATCHX:E267533
255825_at	AT2G40475	0.0174084	3.32511		Expressed protein ; supported by full-length cDNA: Ceres: 12956.
248163_at	AT5G54510	0.00520848	3.32489	DFL1	auxin-responsive-like protein ; supported by cDNA: gi_11041725_dbj_AB050596.1_AB050596
250832_at	AT5G04950	0.0442953	3.29882		nicotianamine synthase (dbj|BAA74589.1)
245265_at	AT4G14400	0.0442953	3.27882	ACD6	hypothetical protein ; supported by cDNA: gi_15810232_gb_AY056155.1_
255822_at	AT2G40610	0.00469706	3.27701	ATEXPA8	putative expansin ;supported by full-length cDNA: Ceres:27553.
259846_at	AT1G72140	0.0484894	3.26631		peptide transporter PTR2-B, putative similar to SP:P46032 from [Arabidopsis thaliana]
245965_at	AT5G19730	0.0103965	3.25439		pectin methylesterase-like protein pectin methyl esterase - Solanum tuberosum, EMBL:AF152172
252765_at	AT3G42800	0.04044	3.23841		putative protein hypothetical proteins - Arabidopsis thaliana
250012_x_at	AT5G18060	0.0307815	3.21962		auxin-induced protein-like
260363_at	AT1G70550	0.0116992	3.16711		unknown protein similar to hypothetical protein GB:AAD31338 [Arabidopsis thaliana] and to putative putative carboxyl-terminal peptidase GB:AAC16072 [Arabidopsis thaliana]
266613_at	AT2G14900	0.0072704	3.16631		similar to gibberellin-regulated proteins
248646_at	AT5G49100	0.00203068	3.10626		unknown protein ;supported by full-length cDNA: Ceres:116332.
246919_at	AT5G25460	0.00375781	3.10239		putative protein hypothetical protein - Ricinus communis, EMBL:Z81012;supported by full-length cDNA: Ceres:1351.
250437_at	AT5G10430	0.0116921	3.07436	AGP4	AtAGP4 ; supported by cDNA: gi_13926257_gb_AF372885.1_AF372885
248190_at	AT5G54130	0.00853856	3.05875		unknown protein
250598_at	AT5G07690	0.0310508	3.01812	MYB29	transcription factor-like protein ; supported by cDNA: gi_14334943_gb_AY035145.1_
260410_at	AT1G69870	0.0068308	2.97825		putative peptide transporter similar to peptide transporter GB:AAC32034 [Hordeum vulgare]; supported by full-length cDNA: Ceres: 22243.
266419_at	AT2G38760	0.0203542	2.97611	ANNAT3	putative annexin ;supported by full-length cDNA: Ceres:3294.
246825_at	AT5G26260	0.0162252	2.86995		putative protein various predicted proteins, Arabidopsis thaliana; supported by cDNA: gi_15293178_gb_AY051023.1_
255298_at	AT4G04840	0.0112912	2.86773		putative protein similar to transcriptional regulator
256237_at	AT3G12610	0.00439205	2.86019	DRT100	leucine rich repeat protein, putative contains multiple LRR repeats Pfam profile: PF00560; supported by full-length cDNA: Ceres: 29675.
248191_at	AT5G54130	0.00462354	2.85681		putative protein similar to unknown protein (gb|AAC24386.1)
249895_at	AT5G22500	0.04044	2.85436		male sterility 2-like protein (emb|CAA68191.1) ; supported by cDNA: gi_14334737_gb_AY035042.1_
264078_at	AT2G28470	0.00546278	2.80811	BGAL8	putative beta-galactosidase
252619_at	AT3G45210	0.0175306	2.80185		putative protein several hypothetical proteins - Arabidopsis thaliana; supported by cDNA: gi_15724293_gb_AF412087.1_AF412087
259801_at	AT1G72230	0.0442133	2.79814		blue copper protein, putative similar to GI:562778 from [Pisum sativum] (Thesis (1994) BIOLOGICAL SCIENCES, DURHAM UNIVERSITY); supported by full-length cDNA: Ceres: 16991.
255032_at	AT4G09500	0.0312227	2.79371		putative protein anthocyanin rhamnosyltransferase -Petunia x hybrida, PID:g454253
257673_at	AT3G20370	0.00203068	2.77382		unknown protein similar to GB:BAA87936 (Gene 239 (2), 309-316 (1999)), contains Pfam profile: (2) PF00917 MATH domains;supported by full-length cDNA: Ceres:40420.
264898_at	AT1G23205	0.00960292	2.76214		Unknown protein ; supported by full-length cDNA: Ceres: 28033.
253617_at	AT4G30410	0.00666885	2.75614		hypothetical protein
259790_s_at	AT1G29430 /// AT5G27780	0.0193791	2.72256		auxin-induced protein, putative similar to SP:P33083 from [Glycine max];supported by full-length cDNA: Ceres:4119.
256321_at	AT1G55020	0.0068308	2.71879	LOX1	lipoxygenase, putative similar to lipoxygenase GI:1407704 from [Solanum tuberosum]; supported by cDNA: gi_289202_gb_L04637.1_ATHLIPOXY
263486_at	AT2G22200	0.0502833	2.7176		AP2 domain transcription factor
259736_at	AT1G64390	0.042336	2.71619	ATGH9C2	endo-beta-1,4-glucanase, putative similar to GI:4972236 from [Fragaria x ananassa] (Plant Mol. Biol. 40, 323-332 (1999)); supported by cDNA: gi_13937172_gb_AF372940.1_AF372940
247880_at	AT5G57780	0.010545	2.70095		putative protein similar to unknown protein (emb CAB79759.1)
259783_at	AT1G29510	0.00546278	2.69994	SAUR68	auxin-induced protein, putative similar to SP:P33083 from [Glycine max];supported by full-length cDNA: Ceres:9311.
255626_at	AT4G00780	0.0229121	2.68694		coded for by A. thaliana cDNA T20615 ;supported by full-length cDNA: Ceres:37305.
264157_at	AT1G65310	0.0175306	2.68502	ATXTH17	xyloglucan endotransglycosylase, putative similar to xyloglucan endotransglycosylase 1 GI:3901012 from [Fagus sylvatica]
245302_at	AT4G17695	0.0228948	2.68379	KAN3	Expressed protein ; supported by cDNA: gi_15723596_gb_AY048690.1_
253421_at	AT4G32340	0.0271541	2.67634		putative protein predicted proteins, Arabidopsis thaliana;supported by full-length cDNA: Ceres:34819.
262260_at	AT1G70850	0.026639	2.66063	MLP34	major latex protein (MLP149), putative similar to major latex protein (MLP149) GI:294061 from [Papaver somniferum];supported by full-length cDNA: Ceres:30081.
248619_at	AT5G49630	0.0317745	2.65898	AAP6	amino acid permease 6 (emb CAA65051.1)
264100_at	AT1G78970	0.00335841	2.65365	LUP1	lupeol synthase identical to lupeol synthase GI:1762150 from [Arabidopsis thaliana]; supported by cDNA: gi_15450512_gb_AY052358.1_
252692_at	AT3G43960	0.0403732	2.64374		cysteine proteinase contains similarity to cysteine proteinase RD21A (thiol protease) GI:435619, SP:P43297 from [Arabidopsis thaliana];supported by full-length cDNA: Ceres:39621.
260876_at	AT1G21460	0.00582329	2.62556		hypothetical protein contains similarity to MTN3 (nodule development protein) GB:Y08726 GI:1619601 from [Medicago truncatula];supported by full-length cDNA: Ceres:6411.
257701_at	AT3G12710	0.00203068	2.61413		unknown protein contains similarity to 3-methyladenine-DNA glycosidase I GB:P05100 from [Escherichia coli];supported by full-length cDNA: Ceres:116541.
252906_at	AT4G39640	0.0092018	2.6019	GGT1	putative gamma-glutamyltransferase gamma-glutamyltransferase, Arabidopsis thaliana, PIR2:S58286
250435_at	AT5G10380	0.0258432	2.59979		putative protein various predicted proteins, Arabidopsis thaliana
249306_at	AT5G41400	0.0163167	2.58368		RING zinc finger protein-like ;supported by full-length cDNA: Ceres:207148.
266356_at	AT2G32300	0.016948	2.56099	UCC1	putative uclacyanin I identical to GP:U76298; member of blue copper protein family (Phytocyanins); contains a type-1 copper (blue) protein signature (PDOC00174); supported by cDNA: gi_3399766_gb_U76298.1_ATU76298
256527_at	AT1G66100	0.0291452	2.55836		thionin, putative similar to thionin [Arabidopsis thaliana] GI:1181533; supported by cDNA: gi_14190504_gb_AF380652.1_AF380652
267595_at	AT2G32990	0.0345722	2.5471	ATGH9B8	putative glucanse
259327_at	AT3G16460	0.0066046	2.50803		putative lectin contains Pfam profile: PF01419 jacalin-like lectin domain; similar to jasmonate inducible protein GB:Y11483 (Brassica napus), myrosinase binding protein GB:BAA84545 (Arabidopsis thaliana); supported by cDNA: gi_14334869_gb_AY035108.1_
251342_at	AT3G60690	0.0145825	2.50545		putative protein SAUR-AC1, Arabidopsis thaliana, PIR:T06084; supported by cDNA: gi_14190478_gb_AF380639.1_AF380639
265057_at	AT1G52140	0.023387	2.49743		unknown protein ;supported by full-length cDNA: Ceres:25812.
258919_at	AT3G10525	0.0263688	2.48025		Expressed protein ; supported by full-length cDNA: Ceres: 2153.
265277_at	AT2G28410	0.0444272	2.47905		unknown protein ;supported by full-length cDNA: Ceres:119200.
262236_at	AT1G48330	0.0244792	2.47648		hypothetical protein similar to hypothetical protein GI:9294146 from [Arabidopsis thaliana]
263595_at	AT2G01890	0.00557575	2.41072	PAP8	putative purple acid phosphatase contains metallo-phosphoesterase motif (PS50185)
251072_at	AT5G01740	0.0112912	2.38652		putative protein wound-inducible protein wun1 protein - Solanum tuberosum, PIR:JQ0398;supported by full-length cDNA: Ceres:248967.
263664_at	AT1G04250	0.00203068	2.37309	AXR3	putative auxin-induced protein, IAA17/AXR3-1 Identical to Arabidopsis gb|AF040632 and gb|U49073 IAA17/AXR3 gene. ESTs gb|H36782 and gb|F14074 come from this gene;supported by full-length cDNA: Ceres:33613.
248028_at	AT5G55620	0.00203068	2.36877		putative protein similar to unknown protein (gb|AAF04428.1);supported by full-length cDNA: Ceres:27668.
246855_at	AT5G26280	0.00807659	2.36221		putative protein various predicted proteins, Arabidopsis thaliana;supported by full-length cDNA: Ceres:1360.
260041_at	AT1G68780	0.0108428	2.34866		unknown protein similar to hypothetical protein GB:AAD31076 [Arabidopsis thaliana]; contains Pfam profile: PF00560 Leucine Rich Repeat (10 Leu rich repeats along C-terminal half of protein); supported by cDNA: gi_13605580_gb_AF361616.1_AF361616
259375_at	AT3G16370	0.00375781	2.34351		putative APG protein similar to anter-specific proline-rich protein APG precursor SP:P40602 (Arabidopsis thaliana); contains Pfam profile: PF00657 Lipase Acylhydrolase with GDSL-like motif
257952_at	AT3G21770	0.0403732	2.31254		putative peroxidase almost identical to GB:CAA66965 and GB:CAA67360 from [Arabidopsis thaliana];supported by full-length cDNA: Ceres:118626.
256652_at	AT3G18850	0.0164832	2.31222	LPAT5	hypothetical protein similar to putative acyl-CoA:1-acylglycerol-3-phosphate acyltransferase GB:AAF21074 from [Arabidopsis thaliana]
253580_at	AT4G30400	0.00616071	2.30291		putative protein RING-H2 finger protein RHX1a - Arabidopsis thaliana,PID:g3790591; supported by cDNA: gi_15809839_gb_AY054187.1_
262844_at	AT1G14890	0.0164724	2.29789		unknown protein similar to pectinesterase GB:X85216 GI:732912 [Phaseolus vulgaris];supported by full-length cDNA: Ceres:33355.
250734_at	AT5G06270	0.00473885	2.28566		putative protein similar to unknown protein (gb|AAF02129.1);supported by full-length cDNA: Ceres:104017.
263153_s_at	AT1G54000 /// AT1G54010	0.00277209	2.28395		myrosinase-associated protein, putative similar to myrosinase-associated protein GI:1769969 from [Brassica napus];supported by full-length cDNA: Ceres:101419.
261921_at	AT1G65900	0.00473885	2.26395		hypothetical protein predicted by genemark.hmm;supported by full-length cDNA: Ceres:206286.
265118_at	AT1G62660	0.0174939	2.25705		beta-fructosidase nearly identical to beta-fructosidase GB:CAA67560 GI:1429209 (Arabidopsis thaliana); supported by cDNA: gi_14517549_gb_AY039610.1_
250752_at	AT5G05690	0.00203068	2.21257	CPD	cytochrome P450 90A1 (sp|Q42569) ; supported by full-length cDNA: Ceres: 36334.
257798_at	AT3G15950	0.00996544	2.2106		unknown protein
267158_at	AT2G37640	0.0345722	2.19547	ATEXPA3	putative expansin
254305_at	AT4G22200	0.0068308	2.19006	AKT2	potassium channel protein AKT3 ; supported by cDNA: gi_1100897_gb_U40154.1_ATU40154
265051_at	AT1G52100	0.0443284	2.18496		jasmonate inducible protein, putative similar to jasmonate inducible protein GI:9279645 from [Arabidopsis thaliana]; contains non-consensus AG donor splice site at exon3
266038_at	AT2G07680	0.0462997	2.17484	ATMRP11	putative ABC transporter
247191_at	AT5G65310	0.04044	2.17025	ATHB5	homeobox-leucine zipper protein ATHB-5 (HD-zip protein ATHB-5) (sp|P46667) ; supported by cDNA: gi_13358240_gb_AF325054.2_AF325054
252374_at	AT3G48100	0.0419549	2.16892	ARR5	response reactor 2 (ATRR2) ; supported by cDNA: gi_3273197_dbj_AB010916.1_AB010916
255642_at	AT4G00820	0.0072704	2.16639	IQD17	hypothetical protein
258421_at	AT3G16690	0.0227128	2.16518		MtN3-like protein similar to MtN3 GB:CAA69976 from [Medicago truncatula]
260924_at	AT1G21590	0.0300115	2.16435		hypothetical protein similar to Pto kinase interactor 1 GB:AAC61805 GI:3668069 from [Lycopersicon esculentum]
247252_at	AT5G64770	0.0490132	2.16385		unknown protein
258727_at	AT3G11930	0.00787413	2.14917		ethylene-responsive protein, putative similar to ER6 protein GB:AAD46412 GI:5669654 from (Lycopersicon esculentum); supported by full-length cDNA: Ceres: 7474.
253815_at	AT4G28250	0.0292367	2.14459	ATEXPB3	putative beta-expansin/allergen protein soybean pollen allergen (cim1) protein - soybean, PIR2:S48032;supported by full-length cDNA: Ceres:33023.
253332_at	AT4G33420	0.0484894	2.12479		peroxidase ATP17a -like protein peroxidase ATP17a -A.thaliana,PID:e252638;supported by full-length cDNA: Ceres:32346.
267380_at	AT2G26170	0.0432047	2.12111	CYP711A1	putative thromboxane-A synthase ; supported by cDNA: gi_15810029_gb_AY054283.1_
261016_at	AT1G26560	0.00462354	2.11305		beta-glucosidase, putative similar to beta-glucosidase GB:L41869 GI:804655 from [Hordeum vulgare];supported by full-length cDNA: Ceres:125606.
255538_at	AT4G01680	0.00960292	2.10855	MYB55	putative transcription factor ; supported by cDNA: gi_15450989_gb_AY054575.1_
259737_at	AT1G64400	0.0312227	2.08296		acyl-CoA synthetase, putative similar to GI:1903032 from [Brassica napus] (Plant Mol. Biol. 33 (5), 911-922 (1997)); supported by cDNA: gi_14532621_gb_AY039935.1_
253203_at	AT4G34710	0.00284274	2.08286	ADC2	arginine decarboxylase SPE2 ; supported by cDNA: gi_14517491_gb_AY039581.1_
259163_at	AT3G01490	0.0094196	2.07259		putative protein kinase similar to ATMRK1, an Arabidopsis protein kinase related to mammal mixed-lineage kinases and Raf protein kinases GB:BAA22079 [Arabidopsis thaliana]; supported by cDNA: gi_16323086_gb_AY057647.1_
252184_at	AT3G50660	0.0300115	2.07174	DWF4	steroid 22-alpha-hydroxylase (DWF4) ; supported by cDNA: gi_15724347_gb_AF412114.1_AF412114
254564_at	AT4G19170	0.00473885	2.06605	NCED4	neoxanthin cleavage enzyme-like protein neoxanthin cleavage enzyme, Lycopersicon esculentum, PATX:E325797; supported by cDNA: gi_15983766_gb_AY056789.1_
251174_at	AT3G63200	0.0197383	2.06571	PLA IIIB	putative protein latex protein allergen Hev b 7 - Hevea brasiliensis, EMBL:AF113546; supported by cDNA: gi_15912226_gb_AY056391.1_
267262_at	AT2G22990	0.0103965	2.05883	SNG1	putative serine carboxypeptidase I ; supported by cDNA: gi_14334757_gb_AY035052.1_
265444_s_at	AT2G37170 /// AT2G37180	0.021454	2.05881	RD28	aquaporin (plasma membrane intrinsic protein 2C) water channel protein in plasma membrane;supported by full-length cDNA: Ceres:11998.
252014_at	AT3G52870	0.047853	2.04473		putative protein predicted proteins, Arabidopsis thaliana
249588_at	AT5G37790	0.0253644	2.03155		protein kinase - like protein Pto kinase interactor 1 (Pti1), Lycopersicon esculentum, EMBL:SL28007;supported by full-length cDNA: Ceres:105458.
260081_at	AT1G78170	0.0375086	2.0278		unknown protein
256066_at	AT1G06980	0.016677	2.0252		hypothetical protein similar to hypothetical protein GI:2347189 from [Arabidopsis thaliana];supported by full-length cDNA: Ceres:7713.
246004_at	AT5G20630	0.0276674	2.0184	GLP3	germin-like protein ; supported by cDNA: gi_14517363_gb_AY039516.1_
264697_at	AT1G70210	0.0375561	2.00598	CYCD1;1	cyclin, putative similar to cyclin D GI:3608179 from [Pisum sativum]
247356_at	AT5G63800	0.0449266	2.00301	BGAL6	beta-galactosidase (emb|CAB64742.1) ; supported by cDNA: gi_16649044_gb_AY059892.1_
259384_at	AT3G16450	0.00822908	1.9955		putative lectin contains Pfam profile: PF01419 jacalin-like lectin domain; similar to jasmonate inducible protein GB:Y11483 (Brassica napus), myrosinase binding protein GB:BAA84545 (Arabidopsis thaliana); supported by full-length cDNA: Ceres: 38051.
264991_s_at	AT1G67400 /// AT3G43400	0.00581485	1.98871		putative protein hypothetical proteins - Arabidopsis thaliana
252529_at	AT3G46490	0.00960292	1.96324		putative protein several oxidases, mainly gibberellin 20-oxidases
260237_at	AT1G74430	0.0265877	1.9624	MYB95	putative MYB family transcription factor contains Pfam profile: PF00249 Myb-like DNA-binding domain; similar to N-term of myb GB:CAA72218 [Oryza sativa]; supported by cDNA: gi_15375287_gb_AF217205.2_AF217205
255852_at	AT1G66970	0.00469706	1.9572		unknown protein
249732_at	AT5G24420	0.0436846	1.95473		6-phosphogluconolactonase-like protein ;supported by full-length cDNA: Ceres:13806.
255692_at	AT4G00400	0.0245905	1.95084	GPAT8	putative protein
251374_at	AT3G60390	0.04044	1.9324	HAT3	homeobox-leucine zipper protein HAT3 ; supported by cDNA: gi_527632_gb_U09338.1_ATU09338
259382_s_at	AT3G16420 /// AT3G16430	0.00272617	1.92086		jasmonate inducible protein isolog ;supported by full-length cDNA: Ceres:119153.
264264_at	AT1G09250	0.0294293	1.91729		unknown protein ESTs gb|T04610, gb|N38459, gb|T45174, gb|R30481 and gb|N64971 come from this gene;supported by full-length cDNA: Ceres:9228.
264014_at	AT2G21210	0.0307815	1.91662		putative auxin-regulated protein
245276_at	AT4G16780	0.0413081	1.90821	ATHB-2	DNA-binding homeotic protein Athb-2 ; supported by cDNA: gi_166751_gb_M90394.1_ATHHOMEOA
245671_at	AT1G28230	0.0484219	1.90247	PUP1	purine permease identical to purine permease GI:7620007 from [Arabidopsis thaliana]; supported by cDNA: gi_7620006_gb_AF078531.1_AF078531
260745_at	AT1G78370	0.0472503	1.89484	ATGSTU20	2,4-D inducible glutathione S-transferase, putative similar to 2,4-D inducible glutathione S-transferase GI:2920666 from [Glycine max];supported by full-length cDNA: Ceres:30680.
256828_at	AT3G22968 /// AT3G22970	0.0287054	1.8939		unknown protein
257294_at	AT3G15570	0.0164832	1.89356		non-phototropic hypocotyl protein, putative similar to GB:AAF05914 from [Arabidopsis thaliana];supported by full-length cDNA: Ceres:118259.
252317_at	AT3G48720	0.0467863	1.88771		putative protein hypersensitivity-related hsr201 protein - Nicotiana tabacum,PIR2:T03274
249309_at	AT5G41410	0.0419549	1.88646	BEL1	homeotic protein BEL1 homolog ; supported by cDNA: gi_15146192_gb_AY049237.1_
253971_at	AT4G26530	0.018638	1.88511		fructose-bisphosphate aldolase - like protein fructose-bisphosphate aldolase, Arabidopsis thaliana, PIR1:ADMU;supported by full-length cDNA: Ceres:34690.
246908_at	AT5G25610	0.0372478	1.88194	RD22	dehydration-induced protein RD22 ; supported by cDNA: gi_16974545_gb_AY060560.1_
247091_at	AT5G66390	0.0484894	1.88041		peroxidase (emb CAA66964.1)
263156_at	AT1G54030	0.0112208	1.87761		myrosinase-associated protein, putative similar to myrosinase-associated protein GI:1769967 from [Brassica napus];supported by full-length cDNA: Ceres:40180.
252011_at	AT3G52720	0.0294293	1.87732		carbonic anhydrase (CAH1) ; supported by cDNA: gi_15450772_gb_AY054466.1_
266720_s_at	AT2G46670 /// AT2G46790	0.0442953	1.87732	APRR9	hypothetical protein predicted by genefinder; supported by cDNA: gi_10280999_dbj_AB046953.1_AB046953
261471_at	AT1G14460	0.0345722	1.86754		hypothetical protein contains similarity to DNA polymerase III gamma and tau subunits
263002_at	AT1G54200	0.0375561	1.86721		hypothetical protein predicted by genemark.hmm
261407_at	AT1G18810	0.0348745	1.85867		unknown protein ;supported by full-length cDNA: Ceres:151637.
245143_at	AT2G45450	0.0471494	1.85696	ZPR1	unknown protein ;supported by full-length cDNA: Ceres:23203.
251219_at	AT3G62390	0.0325558	1.85659		putative protein several hypothetical proteins - Arabidopsis thaliana;supported by full-length cDNA: Ceres:126100.
263656_at	AT1G04240	0.0345722	1.85123	SHY2	putative auxin-induced protein AUX2-11 Match to Arabidopsis IAA3 (gb|U18406). EST gb|T04296 comes from this gene; supported by cDNA: gi_972910_gb_U18406.1_ATU18406
254118_at	AT4G24790	0.0336541	1.84961		DNA polymerase III like protein DNA polymerase III gamma subunit - Aquifex aeolicus, PIR2:A70460
264501_at	AT1G09390	0.0133525	1.8488		putative lipase Similar to nodulins and lipase; location of EST E6C2T7 , gb|AA042309. similar to nodulins gi|3328240, gi|2129854 and others and lipase, gi|2129636
257894_at	AT3G17100	0.0160745	1.84813		unknown protein ; supported by cDNA: gi_15010765_gb_AY045684.1_
265673_at	AT2G32090	0.00250806	1.84466		unknown protein ;supported by full-length cDNA: Ceres:35952.
262230_at	AT1G68560	0.0169214	1.84434	ATXYL1	alpha-xylosidase precursor identical to alpha-xylosidase precursor GB:AAD05539 GI:4163997 from [Arabidopsis thaliana]; supported by cDNA: gi_15982750_gb_AY057482.1_
254122_at	AT4G24510	0.0302054	1.82969	CER2	CER2 ;supported by full-length cDNA: Ceres:33382.
246997_at	AT5G67390	0.0345722	1.82579		putative protein similar to unknown protein (gb|AAF67766.1);supported by full-length cDNA: Ceres:512.
249817_at	AT5G23820	0.0112912	1.82329		putative protein similar to unknown protein (pir||T00970); supported by cDNA: gi_15215722_gb_AY050390.1_
252983_at	AT4G37980	0.0124295	1.8232	ELI3-1	cinnamyl-alcohol dehydrogenase ELI3-1 ; supported by cDNA: gi_13430625_gb_AF360225.1_AF360225
267612_at	AT2G26690	0.00775948	1.82153		putative nitrate transporter
260076_at	AT1G73630	0.0442953	1.82102		putative calmodulin similar to calmodulin GB:P02596 [Renilla reniformis]; contains Pfam profile: PF00036 EF hand (4 copies);supported by full-length cDNA: Ceres:94584.
253331_at	AT4G33490	0.0281699	1.80755		nucellin -like protein nucellin - Hordeum vulgare,PIR:G2290202;supported by full-length cDNA: Ceres:24738.
266782_at	AT2G29120	0.0402187	1.80711	ATGLR2.7	putative ligand-gated ion channel protein
253736_at	AT4G28780	0.0442133	1.80535		Proline-rich APG - like protein proline-rich protein APG, Arabidopsis thaliana, PIR2:S21961;supported by full-length cDNA: Ceres:324.
247980_at	AT5G56860	0.00724991	1.77692	GNC	putative protein similar to unknown protein (pir |T04270);supported by full-length cDNA: Ceres:110454.
245141_at	AT2G45400	0.0456202	1.77156	BEN1	putative flavonol reductase
251746_at	AT3G56060	0.0345722	1.7675		mandelonitrile lyase-like protein ADHESION OF CALYX EDGES (ACE) - Arabidopsis thaliana; supported by cDNA: gi_15982754_gb_AY057484.1_
247210_at	AT5G65020	0.00400242	1.76647	ANNAT2	annexin ;supported by full-length cDNA: Ceres:1728.
247696_at	AT5G59780	0.0221361	1.76077	MYB59	MYB27 protein - like MYB27 protein, Arabidopsis thaliana, PIR:T46166; supported by cDNA: gi_3941479_gb_AF062894.1_AF062894
259232_at	AT3G11420	0.0478376	1.75824		unknown protein similar to hypothetical protein GB:AAC23643 [Arabidopsis thaliana]
248461_s_at	AT2G47510 /// AT5G50950	0.0501796	1.75395	FUM1	fumarate hydratase ; supported by cDNA: gi_15529146_gb_AY052197.1_
254356_at	AT4G22190	0.0119401	1.75242		hypothetical protein ;supported by full-length cDNA: Ceres:6848.
247706_at	AT5G59480	0.0287054	1.74054		putative ripening-related protein - like putative ripening-related protein Vitis vinifera EMBL:VVI237988;supported by full-length cDNA: Ceres:99078.
257769_at	AT3G23050	0.00203068	1.73919	IAA7	indoleacetic acid (IAA)-inducible gene (IAA7) identical to (IAA7) gene GB:U18409 [Arabidopsis thaliana] (J. Mol. Biol. 251 (4), 533-549 (1995));supported by full-length cDNA: Ceres:38286.
262830_at	AT1G14700	0.0390826	1.73358	ATPAP3	purple acid phosphatase, putative contains Pfam profile: PF02227 Purple acid phosphatase
255438_at	AT4G03070	0.0144355	1.73326	AOP1	putative oxidoreductase
248684_at	AT5G48485	0.00473885	1.73079	DIR1	Expressed protein ; supported by full-length cDNA: Ceres: 13962.
259381_s_at	AT3G16390 /// AT3G16400 /// AT3G16410	0.010545	1.72964		putative lectin contains Pfam profile: PF01419 jacalin-like lectin domain; similar to jasmonate inducible protein GB:Y11483 (Brassica napus), myrosinase binding protein GB:BAA84545 (Arabidopsis thaliana)
252363_at	AT3G48460	0.0235328	1.72733		lipase - like protein lipase Arab-1, Arabidopsis thaliana, PIR2:S68410;supported by full-length cDNA: Ceres:13870.
245336_at	AT4G16515	0.0162252	1.71832		Expressed protein ; supported by full-length cDNA: Ceres: 6580.
263883_at	AT2G21830	0.04044	1.7174		hypothetical protein predicted by genscan; supported by cDNA: gi_16648990_gb_AY059865.1_
259848_at	AT1G72180	0.03809	1.71232		leucine-rich receptor-like protein kinase, putative similar to GI:3641252 from [Malus x domestica] (Plant Mol. Biol. 40 (6), 945-957 (1999))
254034_at	AT4G25960	0.00540964	1.71159	PGP2	P-glycoprotein-2 (pgp2)
249422_at	AT5G39760	0.0307389	1.7068	ATHB23	putative protein predicted proteins, Arabidopsis thaliana;supported by full-length cDNA: Ceres:249321.
248689_at	AT5G48150	0.0478376	1.70388	PAT1	SCARECROW gene regulator-like ; supported by cDNA: gi_8132288_gb_AF153443.1_AF153443
254466_at	AT4G20430	0.0253644	1.70345		subtilisin-like serine protease contains similarity to meiotic serine proteinase TMP GI:6468325 from [Lycopersicon esculentum]
246284_at	AT4G36780	0.00859379	1.70016		putative protein
259784_at	AT1G29450	0.0137257	1.69411		auxin-induced protein, putative similar to SP:P33083 from [Glycine max];supported by full-length cDNA: Ceres:29931.
250109_at	AT5G15230	0.0277369	1.67759	GASA4	GASA4 ; supported by cDNA: gi_950098_gb_U15683.1_ATU15683
247126_at	AT5G66080	0.0478376	1.67331		protein phosphatase 2C-like protein
250366_at	AT5G11420	0.0230121	1.67184		putative protein predicted proteins in castor bean, Arabidopsis thaliana and alfalfa.; supported by full-length cDNA: Ceres: 25522.
250155_at	AT5G15160	0.0501796	1.66765		putative protein predicted proteins, Arabidopsis thaliana
251372_at	AT3G60520	0.0103965	1.66651		putative protein ;supported by full-length cDNA: Ceres:21518.
252890_at	AT4G39400	0.00957068	1.66605	BRI1	brassinosteroid insensitive 1 gene (BRI1)
258167_at	AT3G21560	0.0244471	1.66354	UGT84A2	UDP-glucose:indole-3-acetate beta-D-glucosyltransferase, putative similar to UDP-glucose:indole-3-acetate beta-D-glucosyltransferase GB:AAB58497
258109_at	AT3G23640	0.029852	1.65852	HGL1	hypothetical protein contains Pfam profile: PF01055 Glycosyl hydrolases family 31; supported by cDNA: gi_16648902_gb_AY059821.1_
258797_at	AT3G04730	0.0142724	1.65594	IAA16	auxin-induced protein identical to GB:AAB84353 (IAA16) [Arabidopsis thaliana]; early auxin-induced gene; member of a multigene family of early auxin-induced genes isolated from Arabidopsis using yeast two-hybrid system with IAA1;supported by full-length cDNA: Ceres:32727.
250569_at	AT5G08130	0.00218955	1.65375	BIM1	myc-like protein myc-like regulatory R gene product - Phyllostachys acuta, EMBL:U11448
255662_at	AT4G00400	0.0352808	1.653	GPAT8	putative protein
248784_at	AT5G47380	0.0446235	1.65089		putative protein similar to unknown protein (pir||T02421)
264696_at	AT1G70230	0.0484894	1.64872		unknown protein
264348_at	AT1G12110	0.00366091	1.64735	NRT1.1	putative NPK1-related protein kinase 2 similar to nitrate chlorate transporter GB:Q05085 from (Arabidopsis thaliana); supported by cDNA: gi_166667_gb_L10357.1_ATHCHL1A
248440_at	AT5G51260	0.0345722	1.63707		acid phosphatase
254225_at	AT4G23670	0.0292788	1.63407		putative major latex protein major latex protein type 1 - Arabidopsis thaliana, EMBL:X91960;supported by full-length cDNA: Ceres:108949.
267305_at	AT2G30070	0.0408842	1.63362	ATKT1	high affinity K+ transporter (AtKUP1/AtKT1p) identical to GB:AF029876; supported by cDNA: gi_2654087_gb_AF033118.1_AF033118
254553_at	AT4G19530	0.00796292	1.63313		TMV resistance protein N - like TMV resistance protein N, Nicotiana glutinosa, PIR2:A54810
260380_at	AT1G73870	0.0221361	1.63061		hypothetical protein predicted by genscan+
258350_at	AT3G17510	0.0137892	1.61	CIPK1	unknown protein similar to serine/threonine kinase GB:CAA73067 from [Sorghum bicolor]; supported by cDNA: gi_11066951_gb_AF302112.1_AF302112
253411_at	AT4G32980	0.0476631	1.58655	ATH1	homeobox gene ATH1
260944_at	AT1G45130	0.00960292	1.58419	BGAL5	beta-galactosidase, putative similar to beta-galactosidase GI:3299896 from [Lycopersicon esculentum]; supported by cDNA: gi_16604399_gb_AY058098.1_
260271_at	AT1G63690	0.0294293	1.58062		unknown protein similar to unknown protein GB:AAC64296 [Arabidopsis thaliana];supported by full-length cDNA: Ceres:2571.
247069_at	AT5G66920	0.0196178	1.57204	SKS17	pectinesterase like protein ;supported by full-length cDNA: Ceres:116979.
257954_at	AT3G21760	0.0484894	1.56904		putative UDP-glucose glucosyltransferase similar to GB:Q40284 from [Manihot esculenta]; supported by cDNA: gi_13937235_gb_AF372973.1_AF372973
251521_at	AT3G59420	0.0345722	1.56436	ACR4	putative protein receptor kinase homolog CRINKLY4 - Zea mays, PIR:T04108
263797_at	AT2G24570	0.0495912	1.56023	WRKY17	putative WRKY-type DNA binding protein ; supported by cDNA: gi_15991743_gb_AF425836.1_AF425836
248908_at	AT5G45800	0.0092018	1.556	MEE62	receptor kinase-like protein
256980_at	AT3G26932	0.0367523	1.55506	DRB3	hypothetical protein contains Pfam profiles: PF00035 Double-stranded RNA binding motif (2 copies)
266363_at	AT2G41250	0.0302054	1.5541		hypothetical protein predicted by genscan and genefinder
256681_at	AT3G52340	0.0410623	1.54916	SPP2	unknown protein ; supported by cDNA: gi_13811668_gb_AF356816.1_AF356816
261553_at	AT1G63420	0.0419549	1.5477		hypothetical protein
266988_at	AT2G39310	0.0276674	1.54256		putative myrosinase-binding protein ;supported by full-length cDNA: Ceres:33545.
245112_at	AT2G41540	0.0228948	1.5419	GPDHC1	glycerol-3-phosphate dehydrogenase ;supported by full-length cDNA: Ceres:105456.
249109_at	AT5G43700	0.033571	1.5402	ATAUX2-11	auxin-induced protein AUX2-11 (sp P33077)
245993_at	AT5G20700	0.018824	1.54008		putative protein predicted proteins, Arabidopsis thaliana
261480_at	AT1G14280	0.018824	1.53955	PKS2	phytochrome kinase substrate 1, putative similar to phytochrome kinase substrate 1 GI:5020168 from [Arabidopsis thaliana];supported by full-length cDNA: Ceres:97569.
257072_at	AT3G14220	0.00546278	1.53373		myrosinase-associated protein, putative similar to myrosinase-associated protein GB:CAA71238 from [Brassica napus]
251714_at	AT3G56370	0.022016	1.5258		putative protein leucine-rich receptor-like protein kinase - Malus domestica, EMBL:AF053127
251006_at	AT5G02600	0.0300115	1.51849		putative protein predicted proteins, Arabidopsis thaliana;supported by full-length cDNA: Ceres:18843.
263120_at	AT1G78490	0.0244471	1.512	CYP708A3	cytochrome P450, putative similar to cytochrome P450 GI:4176420 from [Arabidopsis thaliana]
255766_at	AT1G16750	0.0287054	1.51011		unknown protein ;supported by full-length cDNA: Ceres:121070.
264577_at	AT1G05260	0.0385485	1.50713	RCI3	putative peroxidase Strong similarity to Arabidopsis peroxidase ATPEROX7A (gb|X98321);supported by full-length cDNA: Ceres:114862.
266303_at	AT2G27060	0.0345722	1.50567		putative receptor-like protein kinase
257722_at	AT3G18490	0.0271773	1.50525		putative chloroplast nucleoid DNA-binding protein similar to GB:BAA22813 from [Nicotiana tabacum] (Plant Cell 9 (9), 1673-1682 (1997)), contains Pfam profile: PF00026 Eukaryotic aspartyl protease
253088_at	AT4G36220	0.00942086	1.50077	FAH1	ferulate-5-hydroxylase (FAH1) ; supported by cDNA: gi_1488254_gb_U38416.1_ATU38416
256674_at	AT3G52360	0.0349567	1.50062		unknown protein ;supported by full-length cDNA: Ceres:31357.
250160_at	AT5G15210	0.04044	1.49922	ATHB30	putative protein various predicted proteins, Arabidopsis thaliana
Genes elevated at 8h
Probe set ID	Locus ID	q-value	FC	Gene symbol	Gene description
265091_s_at	AT1G03495 /// AT1G03940	0.0160798	26.1173		hypothetical protein similar to Anthocyanin 5-aromatic acyltransferase GB:BAA74428
245628_at	AT1G56650	0.0120716	22.197	PAP1/MYB75	anthocyanin2, putative similar to anthocyanin2 (An2) GI:7673088 from [Petunia integrifolia]; supported by cDNA: gi_3941507_gb_AF062908.1_AF062908
250083_at	AT5G17220	0.0357108	21.6585	ATGSTF12	glutathione S-transferase-like protein ; supported by cDNA: gi_11096011_gb_AF288189.1_AF288189
245624_at	AT4G14090	0.0298759	20.5747		glucosyltransferase like protein
258791_at	AT3G04720	0.00466445	20.4942	PR4	hevein-like protein precursor (PR-4) identical to hevein-like protein precursor GB:P43082 [Arabidopsis thaliana], similar to wound-induced protein (WIN2) precursor GB:P09762 [Solanum tuberosum]; Pfam HMM hit: chitin_binding proteins;supported by full-length cDNA: Ceres:8793.
258100_at	AT3G23550	0.00502576	20.0221		unknown protein
260783_at	AT1G06160	0.00466445	19.0524		ethylene response factor, putative similar to ethylene response factor 1 GB:AAD03544 GI:4128208 from [Arabidopsis thaliana]
248185_at	AT5G54060	0.0191375	17.2674	UF3GT	flavonol 3-O-glucosyltransferase-like
264400_at	AT1G61800	0.00938856	16.2607	GPT2	glucose-6-phosphate/phosphate-translocator precursor, putative similar to glucose-6-phosphate/phosphate-translocator precursor GI:2997591 from [Pisum sativum]; supported by cDNA: gi_14596172_gb_AY042874.1_
267028_at	AT2G38470	0.0440458	15.1061	WRKY33	putative WRKY-type DNA binding protein
255753_at	AT1G18570	0.0413463	14.6941	MYB51	myb factor, putative similar to myb factor GI:1946266 from [Oryza sativa]; supported by cDNA: gi_3941465_gb_AF062887.1_AF062887
245711_at	AT5G04340	0.0290969	13.0521	C2H2	putative c2h2 zinc finger transcription factor
254283_s_at	AT4G22870 /// AT4G22880	0.038622	11.3644	LDOX	anthocyanidin synthase - like protein putative leucoanthocyanidin dioxygenase, Arabidopsis thaliana, PID:g1575699
263182_at	AT1G05575	0.0413463	10.3356		Expressed protein ; supported by full-length cDNA: Ceres: 27081.
264958_at	AT1G76960	0.0298759	7.65872		unknown protein ; supported by cDNA: gi_13926184_gb_AF370567.1_AF370567
246293_at	AT3G56710	0.0473497	7.0751	SIB1	SigA binding protein ; supported by cDNA: gi_14596086_gb_AY042831.1_
251248_at	AT3G62150	0.0055792	5.45133	PGP21	P-glycoprotein-like proetin P-glycoprotein-2 - Arabidopsis thaliana, EMBL:Y10228
266464_at	AT2G47800	0.00177833	5.20852	ATMRP4	glutathione-conjugate transporter AtMRP4 identical to GB:AJ002584; supported by cDNA: gi_7716582_gb_AF243509.1_AF243509
265246_at	AT2G43050	0.0109742	5.1348	ATPMEPCRD	putative pectinesterase
245038_at	AT2G26560	0.028301	5.00951	PLP2	similar to latex allergen from Hevea brasiliensis ;supported by full-length cDNA: Ceres:1999.
267580_at	AT2G41990	0.00229008	4.9822		unknown protein
257206_at	AT3G16530	0.0060866	4.97637		putative lectin similar to lectin SP:P02874 [Onobrychis viciifolia]; contains Pfam profile: PF00139 legume lectins beta domain; supported by cDNA: gi_15809853_gb_AY054194.1_
259312_at	AT3G05200	0.0441962	4.77156	ATL6	putative RING-H2 zinc finger protein ATL6 similar to GB:AAD33584 from [Arabidopsis thaliana]; supported by cDNA: gi_4928402_gb_AF132016.1_AF132016
246195_at	AT4G36410	0.00229008	4.68741	UBC17	E2, ubiquitin-conjugating enzyme 17 (UBC17) identical to gi:2801446; supported by full-length cDNA: Ceres:40968.
255479_at	AT4G02380	0.0224246	4.68148	SAG21	coded for by A. thaliana cDNA T46835 similar to several small proteins (~100 aa) that are induced by heat, auxin, ethylene and wounding such as Phaseolus aureus indole-3-acetic acid induced protein ARG (SW:32292);supported by full-length cDNA: Ceres:23194.
248040_at	AT5G55970	0.0172369	4.58118		putative protein contains similarity to unknown protein (pir |T08924);supported by full-length cDNA: Ceres:141890.
248292_at	AT5G53030	0.0300507	4.44029		putative protein similar to unknown protein (pir||T09020)
267238_at	AT2G44130	0.0464142	4.43502		unknown protein ;supported by full-length cDNA: Ceres:6950.
263847_at	AT2G36970	0.0165187	4.21701		putative glucosyltransferase ; supported by cDNA: gi_15809993_gb_AY054265.1_
257654_at	AT3G13310	0.0207119	4.1704		DnaJ protein, putative contains Pfam profile: PF00226 DnaJ domain;supported by full-length cDNA: Ceres:31309.
251084_at	AT5G01520	0.0211699	4.16845		putative protein putative proteins - Arabidopsis thaliana; supported by cDNA: gi_15292802_gb_AY050835.1_
247643_at	AT5G60450	0.00285877	4.14486	ARF4	auxin response factor 4 ; supported by cDNA: gi_4102597_gb_AF013466.1_AF013466
260799_at	AT1G78270	0.00781239	3.93372	ATUGT85A4	UDP-glucose glucosyltransferase, putative similar to UDP-glucose glucosyltransferase GI:3928543 from [Arabidopsis thaliana]
256433_at	AT3G10985	0.0329735	3.83564	SAG20	unknown protein
246584_at	AT5G14730	0.0202488	3.75123		putative protein predicted protein, Arabidopsis thaliana
254573_at	AT4G19420	0.00833464	3.7027		putative pectinacetylesterase pectinacetylesterase precursor, Vigna radiata, PIR2:S68805
246498_at	AT5G16230	0.0427818	3.59886		stearoyl-acyl carrier protein desaturase stearoyl-acyl carrier protein desaturase sad1 - Linum usitatissimum, EMBL:AJ006957
262803_at	AT1G21000	0.0129241	3.54955		unknown protein Location of ESTs 152C14T7 , gb|T88012, 173P7T7 , gb|H36502 and 107E18T7 , gb|T22775;supported by full-length cDNA: Ceres:119384.
248719_at	AT5G47910	0.0455998	3.48938	RBOHD	respiratory burst oxidase protein ; supported by cDNA: gi_3242788_gb_AF055357.1_AF055357
259982_at	AT1G76410	0.0304872	3.39783	ATL8	putative RING zinc finger protein contains Pfam profile: PF00097 Zinc finger, C3HC4 type (RING finger); supported by full-length cDNA: Ceres: 27464.
250132_at	AT5G16560	0.00177833	3.34668	KAN	putative protein similar to unknown protein (gb|AAD20098.1); supported by cDNA: gi_14345994_gb_AY030192.1_
250252_at	AT5G13750	0.0090206	3.28786	ZIFL1	transporter-like protein ;supported by full-length cDNA: Ceres:27439.
259656_at	AT1G55200	0.021396	3.26115		protein kinase, putative contains Pfam profile: PF00069 Eukaryotic protein kinase domain
263126_at	AT1G78460	0.00546955	3.23663		hypothetical protein predicted by genemark.hmm
259058_at	AT3G03470	0.0261094	3.19738	CYP89A9	putative cytochrome P450 similar to cytochrome P450 89A2 GB:Q42602 [Arabidopsis thaliana]; supported by cDNA: gi_15983413_gb_AF424581.1_AF424581
253887_at	AT4G27730	0.0298759	3.18002	ATOPT6	putative protein isp4 protein, Schizosaccharomyces pombe ,PIR2:S45495
262096_at	AT1G56010	0.0220251	3.15911	NAC1	NAC1 identical to NAC1 GB:AAF21437 GI:6649236 from [Arabidopsis thaliana];supported by full-length cDNA: Ceres:205648.
267084_at	AT2G41180	0.0090206	3.13298		unknown protein ; supported by cDNA: gi_16323164_gb_AY057686.1_
248371_at	AT5G51810	0.0215316	3.10124	AT2353	gibberellin 20-oxidase (emb|CAA58294.1)
247577_at	AT5G61290	0.00642123	3.03803		putative protein flavin-containing monooxygenase FMO3, Oryctolagus cuniculus, SWISSPROT:FMO3_RABIT; supported by full-length cDNA Ceres:14492
256789_at	AT3G13672	0.043454	2.93877		seven in absentia-like protein similar to SINA1p GB:CAB40577 from [Vitis vinifera]; supported by cDNA: gi_16323493_gb_AY059135.1_
248263_at	AT5G53370	0.0174659	2.92039	ATPMEPCRF	pectinesterase ; supported by cDNA: gi_15293286_gb_AY051077.1_
249894_at	AT5G22580	0.0191375	2.8097		unknown protein ; supported by cDNA: gi_14190416_gb_AF378886.1_AF378886
252592_at	AT3G45640 /// AT4G15180	0.0252116	2.80046	ATMPK3	mitogen-activated protein kinase 3 ; supported by cDNA: gi_14423447_gb_AF386961.1_AF386961
266746_s_at	AT2G02930 /// AT4G02520	0.0367403	2.77451	ATGSTF3	putative glutathione S-transferase ;supported by full-length cDNA: Ceres:27915.; supported by cDNA: gi_11095995_gb_AF288181.1_AF288181
256145_at	AT1G48750	0.00466445	2.74635		lipid transfer protein, putative similar to lipid transfer protein GI:9279661 from [Arabidopsis thaliana]; supported by cDNA: gi_15028044_gb_AY045879.1_
253841_at	AT4G27830	0.0117246	2.66969		putative beta-glucosidase beta-glucosidase BGQ60 precursor - barley, PIR2:A57512; supported by cDNA: gi_15982821_gb_AY057518.1_
253414_at	AT4G33050	0.0270839	2.66063	EDA39	putative protein
250062_at	AT5G17760	0.0117246	2.63044		BCS1 - like protein h-bcs1, Homo sapiens, EMBL:AF026849; supported by cDNA: gi_15810570_gb_AY056324.1_
261453_at	AT1G21130	0.00642123	2.5634		O-methyltransferase, putative similar to GB:AAF28353 from [Fragaria x ananassa];supported by full-length cDNA: Ceres:101583.
266474_at	AT2G31110	0.0394253	2.54797		hypothetical protein predicted by grail
262313_at	AT1G70900	0.00392916	2.54456		unknown protein ;supported by full-length cDNA: Ceres:8932.
252173_at	AT3G50650	0.00466445	2.52435		scarecrow-like 7 (SCL7)
266439_s_at	AT2G43200	0.0225907	2.50843		hypothetical protein predicted by grail
252993_at	AT4G38540	0.0165187	2.49783		monooxygenase 2 (MO2)
253650_at	AT4G30020	0.0081509	2.49107		EST GB:N37377 spans last intron and 3' end of gene contains similarity to meiotic serine proteinase TMP GI:6468325 from [Lycopersicon esculentum]
250339_at	AT5G11670	0.00466445	2.48643	ATNADP-ME2	NADP dependent malic enzyme - like protein NADP dependent malic enzyme, P.vulgaris, EMBL:PVME1G; supported by cDNA: gi_16226465_gb_AF428407.1_AF428407
250028_at	AT5G18130	0.0207119	2.47743		putative protein similar to unknown protein (gb|AAF00631.1);supported by full-length cDNA: Ceres:10299.
264901_at	AT1G23090	0.0359319	2.46883	AST91	putative sulphate transporter protein strongly similar to GB:BAA75015, location of EST gb|W43788 and gb|N96564; supported by cDNA: gi_4579912_dbj_AB023423.1_AB023423
250032_at	AT5G18170	0.0153791	2.4588	GDH1	glutamate dehydrogenase (EC 1.4.1.-) 1 (pir||S71217) ; supported by cDNA: gi_15146203_gb_AY049243.1_
254150_at	AT4G24350	0.0065224	2.43192		putative protein storage protein - Populus deltoides, PIR2:S31580
261315_at	AT1G53170	0.0120716	2.42513	ATERF-8	AP2 domain containing protein, putative similar to AP2 domain containing protein RAP2.5 GI:2281635 from (Arabidopsis thaliana); supported by cDNA: gi_10567107_dbj_AB036884.1_AB036884
253911_at	AT4G27300	0.0121683	2.41279		putative receptor protein kinase receptor protein kinase, Ipomoea trifida,PID:g836954
251977_at	AT3G53250	0.0455998	2.40494		putative protein auxin-induced protein 6B, mung bean, PIR:T10942
250872_at	AT5G03960	0.028377	2.39109	IQD12	putative protein SF16 protein, common sunflower, PIR:T13992
264279_s_at	AT1G78820 /// AT1G78830	0.0207119	2.36694		glycoprotein(EP1), putative similar to glycoprotein(EP1) GI:349436 from [Daucus carota]; supported by cDNA: gi_14334885_gb_AY035116.1_
245668_at	AT1G28330	0.0179118	2.36236	DRM1	dormancy-associated protein, putative similar to dormancy-associated protein GI:2995990 from [Arabidopsis thaliana]; supported by cDNA: gi_14335095_gb_AY037227.1_
251370_at	AT3G60450	0.00466445	2.33533		putative protein prib5, Ribes nigrum, EMBL:RNI7578;supported by full-length cDNA: Ceres:15792.
261728_at	AT1G76160	0.0172369	2.33366	SKS5	pectinesterase, putative similar to pectinesterase GI:1944574 from [Lycopersicon esculentum]; supported by cDNA: gi_15982770_gb_AY057492.1_
252058_at	AT3G52470	0.00177833	2.3287		putative protein hin1 protein -Nicotiana tabacum,PID:e259431;supported by full-length cDNA: Ceres:92178.
249008_at	AT5G44680	0.0316165	2.32706		putative protein contains similarity to DNA-3-methyladenine glycosylase I;supported by full-length cDNA: Ceres:29551.
252220_at	AT3G49940	0.0286352	2.30298	LBD38	putative protein hypothetical protein - Arabidopsis thaliana, EMBL:CAB38293;supported by full-length cDNA: Ceres:17840.
261459_at	AT1G21100	0.0479825	2.29247		O-methyltransferase, putative similar to GB:AAF28353 from [Fragaria x ananassa]; supported by cDNA: gi_15982843_gb_AY057529.1_
250582_at	AT5G07580	0.022711	2.28674		transcription factor-like protein ethylene responsive element binding factor 5 - Arabidopsis thaliana, EMBL:AB008107; supported by cDNA: gi_15529283_gb_AY052266.1_
249807_at	AT5G23870	0.0152951	2.27351		pectinacetylesterase
254343_at	AT4G21990	0.0205968	2.24383	2003-04-01	PRH26 protein ;supported by full-length cDNA: Ceres:36866.
248138_at	AT5G54960	0.0247503	2.24096	PDC2	pyruvate decarboxylase (gb|AAB16855.1)
251684_at	AT3G56410	0.0418605	2.23809		putative protein
265305_at	AT2G20340	0.00466445	2.22554		putative tyrosine decarboxylase
267082_at	AT2G41140	0.00642123	2.20982	CRK1	CPDK-related protein kinase CDPK:calcium dependent protein kinase; supported by cDNA: gi_5020365_gb_AF153351.1_AF153351
260060_at	AT1G73680	0.0123185	2.13761		feebly-like protein similar to feebly protein GB:S70648 [Lycopersicon esculentum] (tomato knockout developed into small fragile plants)
264299_s_at	AT1G78850 /// AT1G78860	0.0348632	2.12556		hypothetical protein predicted by genemark.hmm
267461_at	AT2G33830	0.00285877	2.12088		putative auxin-regulated protein ;supported by full-length cDNA: Ceres:1711.
253534_at	AT4G31500	0.040258	2.10051	CYP83B1	cytochrome P450 monooxygenase ;supported by full-length cDNA: Ceres:13745.
256769_at	AT3G13690	0.00797139	2.08892		protein kinase, putative similar to protein kinase GB:BAA24694 from [Arabidopsis thaliana]
249988_at	AT5G18310	0.0489444	2.06094		putative protein predicted proteins, Drosophila melanogaster;supported by full-length cDNA: Ceres:41525.
249847_at	AT5G23210	0.00766476	2.05746	SCPL34	serine carboxypeptidase II-like protein
246396_at	AT1G58180	0.0470981	2.03312		carbonic anhydrase, putative similar to carbonic anhydrase 1 GI:882241 from [Flaveria linearis]
257216_at	AT3G14990	0.0412127	2.03179		4-methyl-5(b-hydroxyethyl)-thiazole monophosphate biosynthesis protein, putative similar to ThiJ GB:AAA82704 [Escherichia coli]; likely encodes two ThiJ subunits within a single polypeptide; supported by cDNA: gi_14517477_gb_AY039574.1_
259350_at	AT3G05140	0.0444571	2.01649	RBK2	putative serine/threonine protein kinase similar to many other putative protein kinases
266324_at	AT2G46710	0.0112912	2.01342		putative rac GTPase activating protein
263443_at	AT2G28630	0.0328535	1.99067		putative fatty acid elongase ;supported by full-length cDNA: Ceres:115769.
254331_s_at	AT4G22690 /// AT4G22710	0.00355944	1.96889	CYP706A1	cytochrome P450 - like protein flavonoid 3',5'-hydroxylase Hf1, Petunia x hybrida, PIR2:S38985
259977_at	AT1G76590	0.0153791	1.94942		unknown protein ;supported by full-length cDNA: Ceres:114376.
254389_s_at	AT4G21903 /// AT4G21910	0.0123185	1.94636		putative protein various predicted proteins;supported by full-length cDNA: Ceres:17340.
250891_at	AT5G04530	0.0191375	1.94447		fatty acid elongase - like protein KCS1 fatty acid elongase 3-ketoacyl-CoA synthase 1, Arabidopsis thaliana, EMBL:AF053345
264365_s_at	AT1G03220 /// AT1G03230	0.0299918	1.93815		unknown protein Strong similarity to gb|D14550 extracellular dermal glycoprotein (EDGP) precursor from Daucus carota. ESTs gb|H37281, gb|T44167, gb|T21813, gb|N38437, gb|Z26470, gb|R65072, gb|N76373, gb|F15470, gb|Z35182, gb|H76373, gb|Z34678 and gb|Z35387 come from this
245572_at	AT4G14720	0.0179118	1.93439	PPD2	hypothetical protein
262922_at	AT1G79420	0.0251509	1.93146		hypothetical protein predicted by genemark.hmm; supported by cDNA: gi_15450718_gb_AY052727.1_
251847_at	AT3G54640	0.0156076	1.9309	TSA1	tryptophan synthase alpha chain ; supported by full-length cDNA: Ceres: 40110.
265272_at	AT2G28350	0.00746289	1.89336	ARF10	unknown protein
251984_at	AT3G53260	0.0117497	1.88346	PAL2	phenylalanine ammonia-lyase ;supported by full-length cDNA: Ceres:110886.
266695_at	AT2G19810	0.0207729	1.88274		putative CCCH-type zinc finger protein ;supported by full-length cDNA: Ceres:101255.
266617_at	AT2G29670	0.022711	1.88062		unknown protein ; supported by cDNA: gi_14030738_gb_AF375460.1_AF375460
252606_at	AT3G45010	0.0220475	1.87723	SCPL48	carboxypeptidase precursor-like protein carboxypeptidase Y-like protein, Arabidopsis thaliana, EMBL:M81130; supported by cDNA: gi_15215795_gb_AY050427.1_
259005_at	AT3G01930	0.0341498	1.87345		unknown protein similar to nodule-specific protein Nlj70 GB:AAC39500 (Lotus japonicus)
259751_at	AT1G71030	0.0207314	1.87139	ATMYBL2	putative transcription factor similar to myb-related transcription factor 24 GB:S71287;supported by full-length cDNA: Ceres:31592.
267154_at	AT2G30870	0.0102952	1.86985	ATGSTF10	glutathione S-transferase identical to GB:D17673; supported by cDNA: gi_443698_dbj_D17673.1_ATHERD13
262698_at	AT1G75960	0.0207119	1.8547		AMP-binding protein, putative contains Pfam profile: PF00501 AMP-binding enzyme
260975_at	AT1G53430	0.0300507	1.83406		receptor-like serine/threonine kinase, putative similar to receptor-like serine/threonine kinase GB:AAC50043 GI:2465923 from [Arabidopsis thaliana]
256185_at	AT1G51700	0.0298759	1.83313	ADOF1	dof zinc finger protein identical to dof zinc finger protein [Arabidopsis thaliana] GI:3608261; supported by cDNA: gi_3608260_dbj_AB017564.1_AB017564
250604_at	AT2G45960 /// AT5G07830	0.014507	1.8146	PIP1B	putative protein heparanase precursor, Homo sapiens, EMBL:AF155510
264663_at	AT1G09970	0.0403241	1.80088		unknown protein Similar to A. thaliana receptor-like protein kinase (gb|RLK5_ARATH). ESTs gb|ATTS0475,gb|ATTS4362 come from this gene
250097_at	AT5G17280	0.0298759	1.79555		putative protein similar to unknown protein (pir||T41692);supported by full-length cDNA: Ceres:31527.
245346_at	AT4G17090	0.0298759	1.77182	CT-BMY	putative beta-amylase ;supported by full-length cDNA: Ceres:36882.
262885_at	AT1G64740	0.0215967	1.76769	TUA1	alpha-tubulin, putative similar to alpha-tubulin 6 GI:22157 from [Zea mays]; supported by cDNA: gi_16604566_gb_AY059728.1_
259688_at	AT1G63120	0.0207119	1.75908	ATRBL2	membrane protein, putative similar to GI:294845 from [Saccharum hybrid cultivar H65-7052] (Plant Physiol. 102, 1367 (1993))
253253_at	AT4G34750	0.0179118	1.74698		putative protein auxin-regulated gene, Vigna radiata
247246_at	AT5G64620	0.0473497	1.74266	C/VIF2	invertase inhibitor homolog (emb|CAA73335.1) ;supported by full-length cDNA: Ceres:25884.
264986_at	AT1G27130	0.0109742	1.73836	ATGSTU13	glutathione transferase, putative similar to glutathione S-transferase GB: AAF22517 GI:6652870 from [Papaver somniferum];supported by full-length cDNA: Ceres:2985.
262913_at	AT1G59960	0.0298759	1.72339		NADPH-dependent codeinone reductase, putative similar to NADPH-dependent codeinone reductase GI:6478210 from [Papaver somniferum]; supported by cDNA: gi_15451097_gb_AY054629.1_
251946_at	AT3G53540	0.0360969	1.70792		putative protein predicted proteins, Arabidopsis thaliana
259257_at	AT3G07760	0.0207119	1.70393		unknown protein ;supported by full-length cDNA: Ceres:7246.
267157_at	AT2G37630	0.0129241	1.69606	AS1	putative MYB family transcription factor ; supported by cDNA: gi_5823324_gb_AF175996.1_AF175996
254132_at	AT4G24660	0.009724	1.68539	ATHB22	putative protein hypothetical protein T8K22.16, Arabidopsis thalianachromosome II BAC T8K22, PATX:G3184285; supported by cDNA: gi_16612294_gb_AF439841.1_AF439841
245784_at	AT1G32190	0.0193378	1.68473		hypothetical protein similar to hypothetical protein GB:AAD18105 GI:4337191 from [Arabidopsis thaliana]
260387_at	AT1G74100	0.015412	1.67546		putative flavonol sulfotransferase similar to flavonol 4'-sulfotransferase GB:P52837 from [Flaveria chloraefolia];supported by full-length cDNA: Ceres:36020.
252629_at	AT3G44970	0.00642123	1.67137		cytochrome P450 - like protein cytochrome P450 d13695c, Arabidopsis thaliana, PIR:C71417
265943_at	AT2G19570	0.0207119	1.66896	CDA1	putative cytidine deaminase ;supported by full-length cDNA: Ceres:152285.
252048_at	AT3G52500	0.0329564	1.66661		expressed protein supported by cDNA: gi:15450891
249011_at	AT5G44670	0.0153791	1.6492		putative protein strong similarity to unknown protein (pir||T05325); supported by cDNA: gi_13605502_gb_AF361577.1_AF361577
257949_at	AT3G21750	0.0207119	1.6439		putative UDP-glucose glucosyltransferase similar to GB:Q40284 from [Manihot esculenta]
248271_at	AT5G53420	0.0328535	1.63891		putative protein similar to unknown protein (pir||T02891);supported by full-length cDNA: Ceres:112574.
253249_at	AT4G34680	0.0366066	1.63858		GATA transcription factor 3
247864_s_at	AT1G24807 /// AT1G24909 /// AT1G25083 /// AT1G25155 /// AT1G25220 /// AT5G57890	0.032865	1.63554		anthranilate synthase beta chain ;supported by full-length cDNA: Ceres:6495.
262176_at	AT1G74960	0.0081509	1.63383	FAB1	3-ketoacyl-ACP synthase, putative similar to 3-ketoacyl-ACP synthase GI:3800747 from [Cuphea pulcherrima]; supported by cDNA: gi_14582700_gb_AF318307.1_AF318307
246002_at	AT5G20740	0.0495216	1.63374		ripening-related protein - like grip28 ripening-related protein, Vitis vinifera, EMBL:VVI237985;supported by full-length cDNA: Ceres:1710.
249869_at	AT5G23050	0.0360969	1.62868		acetyl-CoA synthetase-like protein
252323_at	AT3G48530	0.0211699	1.62547	KING1	putative protein probable transcription regulator protein - Sorghum bicolor,PIR2:T03446;supported by full-length cDNA: Ceres:34151.
256225_at	AT1G56220	0.0020559	1.6197		unknown protein ; supported by full-length cDNA: Ceres: 22928.
266996_at	AT2G34490	0.0360969	1.58662	CYP710A2	putative cytochrome P450 ;supported by full-length cDNA: Ceres:158108.
260004_at	AT1G67860	0.0414287	1.57475		unknown protein ;supported by full-length cDNA: Ceres:15062.
260243_at	AT1G63720	0.0111391	1.56392		hypothetical protein similar to putative protein GB:CAA18164 [Arabidopsis thaliana]; supported by cDNA: gi_13878144_gb_AF370335.1_AF370335
266946_at	AT2G18890	0.00644782	1.56391		putative protein kinase contains a protein kinase domain profile (PDOC00100)
254125_at	AT4G24670	0.00938856	1.56129		putative alliin lyase alliin lyase (EC 4.4.1.4) precursor (CYSTEINE SULPHOXIDE LYASE), onion, PIR2:S29301; supported by cDNA: gi_15292690_gb_AY050779.1_
262899_at	AT1G59870	0.0397216	1.55427	PDR8	ABC transporter, putative similar to ABC transporter GI:9279716 from [Arabidopsis thaliana]
254258_at	AT4G23410	0.0495216	1.54968	TET5	hypothetical protein
265194_at	AT1G05010	0.00671142	1.54305	EFE	1-aminocyclopropane-1-carboxylate oxidase Identical to 1-aminocyclopropane-1-carboxylate oxidase (ACC oxidase) gb|X66719 (EAT1). ESTs gb|T43073, gb|T5714, gb|R90435, gb|R44023, gb|AA597926, gb|AI099676, gb|AA650810 and gb|29725 come from this gene
265478_at	AT2G15890	0.0215967	1.54267	MEE14	unknown protein ;supported by full-length cDNA: Ceres:29905.
259860_at	AT1G80640	0.0215967	1.54165		putative protein kinase similar to leucine-rich repeat transmembrane protein kinase 1 GB:AAC27894 from [Zea mays]
256525_at	AT1G66180	0.0504364	1.54162		unknown protein ;supported by full-length cDNA: Ceres:99625.
263956_at	AT2G35940	0.0463114	1.53892	BLH1	putative homeodomain transcription factor ; supported by cDNA: gi_13877516_gb_AF353094.1_AF353094
256765_at	AT3G22200	0.0112912	1.52931	POP2	aminotransferase, putative similar to aminotransferase GB:CAA19897 from [Streptomyces coelicolor A3(2)]; supported by cDNA: gi_14334463_gb_AY034923.1_
255716_at	AT4G00330	0.013549	1.50371	CRCK2	coded for by A. thaliana cDNA R30513
247368_at	AT5G63330	0.0240888	1.50213		putative protein contains similarity to kinase
259248_at	AT3G07770	0.0413463	1.50066		putative heat-shock protein similar to heat-shock protein precursor GB:S49340 [Secale cereale]; contains Pfam profile: Heat shock hsp90 proteins
Genes reduced at 8h
Probe set ID	Locus ID	q-value	FC	Gene symbol	Gene description
264898_at	AT1G23205	0.0165187	7.82146		Unknown protein ; supported by full-length cDNA: Ceres: 28033.
257008_at	AT3G14210	0.0020559	6.67582	ESM1	myrosinase-associated protein, putative similar to GB:CAA71238 from [Brassica napus], conatains Pfam profile:PF00657 Lipase/Acylhydrolase with GDSL-like motif; supported by cDNA: gi_15450434_gb_AY052318.1_
254907_at	AT4G11190	0.00642123	6.40327		putative disease resistance response protein disease resistance response protein 206-d - Pisum sativum, PID:g508844
262608_at	AT1G14120	0.0055792	6.37236		dioxygenase-like protein very similar to adventitious rooting related oxygenase; Very similar to 2-oxoacid dependent dioxygenase from Malus domestica, gi|3492806;supported by full-length cDNA: Ceres:14139.
252618_at	AT3G45140	0.00526037	6.00224	LOX2	lipoxygenase AtLOX2 ; supported by cDNA: gi_431257_gb_L23968.1_ATHATLO
250012_x_at	AT5G18060	0.0111391	5.50707		auxin-induced protein-like
245422_at	AT4G17470	0.0179118	5.42418		putative protein
259790_s_at	AT1G29430 /// AT5G27780	0.0207119	5.09621		auxin-induced protein, putative similar to SP:P33083 from [Glycine max];supported by full-length cDNA: Ceres:4119.
255450_at	AT4G02850	0.00612836	5.06755		putative protein similar to T5J8.18
259787_at	AT1G29460	0.0209089	4.77526		auxin-induced protein, putative similar to SP:P33083 from [Glycine max];supported by full-length cDNA: Ceres:147801.
261772_at	AT1G76240	0.0115139	4.70705		hypothetical protein predicted by genemark.hmm
256527_at	AT1G66100	0.00228803	4.62662		thionin, putative similar to thionin [Arabidopsis thaliana] GI:1181533; supported by cDNA: gi_14190504_gb_AF380652.1_AF380652
261226_at	AT1G20190	0.0111391	4.57294	ATEXPA11	expansin S2 precursor, putative similar to GB:U30460 from [Cucumis sativus];supported by full-length cDNA: Ceres:11011.
264100_at	AT1G78970	0.0207119	4.55498	LUP1	lupeol synthase identical to lupeol synthase GI:1762150 from [Arabidopsis thaliana]; supported by cDNA: gi_15450512_gb_AY052358.1_
261016_at	AT1G26560	0.0257624	4.3435		beta-glucosidase, putative similar to beta-glucosidase GB:L41869 GI:804655 from [Hordeum vulgare];supported by full-length cDNA: Ceres:125606.
263664_at	AT1G04250	0.00363085	4.20434	AXR3	putative auxin-induced protein, IAA17/AXR3-1 Identical to Arabidopsis gb|AF040632 and gb|U49073 IAA17/AXR3 gene. ESTs gb|H36782 and gb|F14074 come from this gene;supported by full-length cDNA: Ceres:33613.
255298_at	AT4G04840	0.0122217	4.16567		putative protein similar to transcriptional regulator
259398_at	AT1G17700	0.00285877	4.14758		hypothetical protein predicted by genemark.hmm
263595_at	AT2G01890	0.00229008	4.12478	PAP8	putative purple acid phosphatase contains metallo-phosphoesterase motif (PS50185)
246602_at	AT1G31710	0.00546955	3.97222		copper amine oxidase, putative similar to copper amine oxidase GI:685197 from [Pisum sativum]
248681_at	AT5G48900	0.0211132	3.97197		pectate lyase non-consensus AG donor splice site at exon 2; supported by full-length cDNA: Ceres: 21311.
246562_at	AT5G15580	0.0090206	3.82661	LNG1	putative protein unknown protein F14P3.18 - Arabidopsis thaliana, EMBL:AC009755
255822_at	AT2G40610	0.0090206	3.75907	ATEXPA8	putative expansin ;supported by full-length cDNA: Ceres:27553.
252863_at	AT4G39800	0.00466445	3.73131	MI-1-P SYNTHASE	myo-inositol-1-phosphate synthase ;supported by full-length cDNA: Ceres:1978.
252692_at	AT3G43960	0.0165187	3.68526		cysteine proteinase contains similarity to cysteine proteinase RD21A (thiol protease) GI:435619, SP:P43297 from [Arabidopsis thaliana];supported by full-length cDNA: Ceres:39621.
257506_at	AT1G29440	0.0125092	3.67442		auxin-induced protein, putative similar to SP:P33083 from [Glycine max]
246825_at	AT5G26260	0.00315442	3.65519		putative protein various predicted proteins, Arabidopsis thaliana; supported by cDNA: gi_15293178_gb_AY051023.1_
266613_at	AT2G14900	0.0380402	3.64814		similar to gibberellin-regulated proteins
254332_at	AT4G22730	0.0270839	3.55459		leucine rich repeat receptor kinase-like protein leucine rich repeat receptor-like kinase, Oryza sativa, PATCHX:E267533
253617_at	AT4G30410	0.0120716	3.55445		hypothetical protein
257294_at	AT3G15570	0.0191375	3.48515		non-phototropic hypocotyl protein, putative similar to GB:AAF05914 from [Arabidopsis thaliana];supported by full-length cDNA: Ceres:118259.
250968_at	AT5G02890	0.01173	3.46882		putative protein ;supported by full-length cDNA: Ceres:1336.
250437_at	AT5G10430	0.00285877	3.46453	AGP4	AtAGP4 ; supported by cDNA: gi_13926257_gb_AF372885.1_AF372885
255604_at	AT4G01080	0.0493768	3.39195		hypothetical protein
266418_at	AT2G38750	0.00229008	3.38965	ANNAT4	putative annexin ;supported by full-length cDNA: Ceres:32721.
257701_at	AT3G12710	0.00526037	3.38172		unknown protein contains similarity to 3-methyladenine-DNA glycosidase I GB:P05100 from [Escherichia coli];supported by full-length cDNA: Ceres:116541.
246601_at	AT1G31710	0.0081509	3.35323		copper amine oxidase, putative similar to copper amine oxidase GI:685197 from [Pisum sativum]
248684_at	AT5G48485	0.0172369	3.29091	DIR1	Expressed protein ; supported by full-length cDNA: Ceres: 13962.
248566_s_at	AT5G49730 /// AT5G49740	0.00526037	3.28963	ATFRO7	FRO2-like protein; NADPH oxidase-like
248888_at	AT5G46240	0.0123185	3.1995	KAT1	potassium channel protein KAT1 (pir||S32816) ; supported by cDNA: gi_166773_gb_M86990.1_ATHKAT1
247600_at	AT5G60890	0.0470981	3.15363	ATR1	Myb transcription factor homolog (ATR1)
257679_at	AT3G20470	0.00526037	3.12339	GRP-5	glycine-rich protein, putative identical to a region of GB:JQ1064 from [Arabidopsis thaliana] ( Plant Cell 2 (5), 427-436 (1990)); supported by cDNA: gi_15010655_gb_AY045629.1_
259773_at	AT1G29500	0.0115855	3.08404		auxin-induced protein, putative similar to SP:P33083 from [Glycine max]
256237_at	AT3G12610	0.00629065	3.06648	DRT100	leucine rich repeat protein, putative contains multiple LRR repeats Pfam profile: PF00560; supported by full-length cDNA: Ceres: 29675.
246919_at	AT5G25460	0.00355944	3.03172		putative protein hypothetical protein - Ricinus communis, EMBL:Z81012;supported by full-length cDNA: Ceres:1351.
247880_at	AT5G57780	0.0286403	3.02454		putative protein similar to unknown protein (emb CAB79759.1)
251899_at	AT3G54400	0.00676995	3.01807		nucleoid DNA-binding - like protein nucleoid DNA-binding protein cnd41, chloroplast, common tobacco, PIR:T01996; supported by full-length cDNA: Ceres: 8987.
259331_at	AT3G03840	0.0260125	3.01497		putative auxin-induced protein similar to SAUR GB:BAA25434 [Raphanus sativus]
263726_at	AT2G13610	0.00938856	3.00476		putative ABC transporter ;supported by full-length cDNA: Ceres:151953.
245336_at	AT4G16515	0.0125092	2.9977		Expressed protein ; supported by full-length cDNA: Ceres: 6580.
259783_at	AT1G29510	0.042062	2.93646	SAUR68	auxin-induced protein, putative similar to SP:P33083 from [Glycine max];supported by full-length cDNA: Ceres:9311.
266419_at	AT2G38760	0.0179118	2.86066	ANNAT3	putative annexin ;supported by full-length cDNA: Ceres:3294.
245965_at	AT5G19730	0.0286403	2.81608		pectin methylesterase-like protein pectin methyl esterase - Solanum tuberosum, EMBL:AF152172
255032_at	AT4G09500	0.0476651	2.76025		putative protein anthocyanin rhamnosyltransferase -Petunia x hybrida, PID:g454253
254293_at	AT4G23060	0.00746289	2.75539	IQD22	putative protein SF16 protein, Helianthus annuus, PID:g560150
253736_at	AT4G28780	0.038622	2.66403		Proline-rich APG - like protein proline-rich protein APG, Arabidopsis thaliana, PIR2:S21961;supported by full-length cDNA: Ceres:324.
252906_at	AT4G39640	0.0055792	2.65398	GGT1	putative gamma-glutamyltransferase gamma-glutamyltransferase, Arabidopsis thaliana, PIR2:S58286
247304_at	AT5G63850	0.0473497	2.64245	AAP4	amino acid transporter AAP4 (pir||S51169) ;supported by full-length cDNA: Ceres:116681.
252765_at	AT3G42800	0.0122688	2.63171		putative protein hypothetical proteins - Arabidopsis thaliana
264342_at	AT1G12080	0.0173018	2.62627		unknown protein ; supported by full-length cDNA: Ceres: 270281.
267644_s_at	AT2G32870 /// AT2G32880	0.0172758	2.56749		unknown protein highly similar to T21L14.19; similar to GP|2191153|AF007269 and GP|2252859|AF013294
264078_at	AT2G28470	0.00229008	2.55435	BGAL8	putative beta-galactosidase
259737_at	AT1G64400	0.0207119	2.55097		acyl-CoA synthetase, putative similar to GI:1903032 from [Brassica napus] (Plant Mol. Biol. 33 (5), 911-922 (1997)); supported by cDNA: gi_14532621_gb_AY039935.1_
257673_at	AT3G20370	0.022711	2.54359		unknown protein similar to GB:BAA87936 (Gene 239 (2), 309-316 (1999)), contains Pfam profile: (2) PF00917 MATH domains;supported by full-length cDNA: Ceres:40420.
248163_at	AT5G54510	0.036565	2.526	DFL1	auxin-responsive-like protein ; supported by cDNA: gi_11041725_dbj_AB050596.1_AB050596
253815_at	AT4G28250	0.0207119	2.48866	ATEXPB3	putative beta-expansin/allergen protein soybean pollen allergen (cim1) protein - soybean, PIR2:S48032;supported by full-length cDNA: Ceres:33023.
248527_at	AT5G50740	0.0295542	2.48467		putative protein contains similarity to ATFP3
253580_at	AT4G30400	0.0292116	2.45743		putative protein RING-H2 finger protein RHX1a - Arabidopsis thaliana,PID:g3790591; supported by cDNA: gi_15809839_gb_AY054187.1_
260494_at	AT2G41820	0.0408457	2.4398		putative receptor-like protein kinase
246519_at	AT5G15780	0.021396	2.37957		proline-rich protein other proline-rich proteins
267612_at	AT2G26690	0.00642123	2.32571		putative nitrate transporter
254635_at	AT4G18670	0.0413463	2.32328		extensin-like protein extensin-like protein - maize, PIR2:S49915
260297_at	AT1G80280	0.046735	2.31191		unknown protein contains Pfam profile: PF00561 alpha/beta hydrolase fold
248028_at	AT5G55620	0.0207729	2.31145		putative protein similar to unknown protein (gb|AAF04428.1);supported by full-length cDNA: Ceres:27668.
250109_at	AT5G15230	0.0129241	2.29452	GASA4	GASA4 ; supported by cDNA: gi_950098_gb_U15683.1_ATU15683
260363_at	AT1G70550	0.0413463	2.29446		unknown protein similar to hypothetical protein GB:AAD31338 [Arabidopsis thaliana] and to putative putative carboxyl-terminal peptidase GB:AAC16072 [Arabidopsis thaliana]
267262_at	AT2G22990	0.0223265	2.28456	SNG1	putative serine carboxypeptidase I ; supported by cDNA: gi_14334757_gb_AY035052.1_
252529_at	AT3G46490	0.0121064	2.28416		putative protein several oxidases, mainly gibberellin 20-oxidases
260221_at	AT1G74670	0.033842	2.27253		GAST1-like protein similar to GAST1 protein precursor GB:P27057 [Lycopersicon esculentum] (induced by gibberellins, inhibited by ABA Plant J 1992 Mar;2(2):153-9)
267425_at	AT2G34810	0.0160798	2.27088		putative berberine bridge enzyme
256066_at	AT1G06980	0.0413463	2.26589		hypothetical protein similar to hypothetical protein GI:2347189 from [Arabidopsis thaliana];supported by full-length cDNA: Ceres:7713.
258421_at	AT3G16690	0.0261094	2.24159		MtN3-like protein similar to MtN3 GB:CAA69976 from [Medicago truncatula]
259348_at	AT3G03770	0.0153791	2.23624		hypothetical protein may contain C-terminal ser/thr protein kinase domain, similar to serine/threonine protein kinase Pto GB:AAB47421 [Lycopersicon esculentum];supported by full-length cDNA: Ceres:116488.
246510_at	AT5G15410	0.0220536	2.22289	DND1	cyclic nucleotide-gated cation channel ; supported by cDNA: gi_3894398_gb_AF067798.1_AF067798
259784_at	AT1G29450	0.0147746	2.22086		auxin-induced protein, putative similar to SP:P33083 from [Glycine max];supported by full-length cDNA: Ceres:29931.
248683_at	AT5G48490	0.0125092	2.21686		putative protein similar to unknown protein (pir||S72530);supported by full-length cDNA: Ceres:32925.
248526_at	AT5G50740	0.0224246	2.21178		putative protein contains similarity to ATFP3
256096_at	AT1G13650	0.0153791	2.20505		unknown protein
267158_at	AT2G37640	0.0400286	2.20187	ATEXPA3	putative expansin
257798_at	AT3G15950	0.0313026	2.18231		unknown protein
259163_at	AT3G01490	0.0205968	2.16543		putative protein kinase similar to ATMRK1, an Arabidopsis protein kinase related to mammal mixed-lineage kinases and Raf protein kinases GB:BAA22079 [Arabidopsis thaliana]; supported by cDNA: gi_16323086_gb_AY057647.1_
257894_at	AT3G17100	0.00642123	2.15847		unknown protein ; supported by cDNA: gi_15010765_gb_AY045684.1_
245574_at	AT4G14750	0.046735	2.14902	IQD19	hypothetical protein
254564_at	AT4G19170	0.0473497	2.11409	NCED4	neoxanthin cleavage enzyme-like protein neoxanthin cleavage enzyme, Lycopersicon esculentum, PATX:E325797; supported by cDNA: gi_15983766_gb_AY056789.1_
263150_at	AT1G54050	0.0316165	2.11194		heat-shock protein, putative similar to heat-shock protein GI:472939 from [Helianthus annuus];supported by full-length cDNA: Ceres:97415.
253331_at	AT4G33490	0.0144056	2.10446		nucellin -like protein nucellin - Hordeum vulgare,PIR:G2290202;supported by full-length cDNA: Ceres:24738.
252983_at	AT4G37980	0.0135692	2.1035	ELI3-1	cinnamyl-alcohol dehydrogenase ELI3-1 ; supported by cDNA: gi_13430625_gb_AF360225.1_AF360225
260041_at	AT1G68780	0.0219825	2.10284		unknown protein similar to hypothetical protein GB:AAD31076 [Arabidopsis thaliana]; contains Pfam profile: PF00560 Leucine Rich Repeat (10 Leu rich repeats along C-terminal half of protein); supported by cDNA: gi_13605580_gb_AF361616.1_AF361616
246983_at	AT5G67200	0.021396	2.10178		receptor protein kinase-like protein ; supported by cDNA: gi_16649054_gb_AY059897.1_
263156_at	AT1G54030	0.00446315	2.05822		myrosinase-associated protein, putative similar to myrosinase-associated protein GI:1769967 from [Brassica napus];supported by full-length cDNA: Ceres:40180.
259327_at	AT3G16460	0.0153791	2.05171		putative lectin contains Pfam profile: PF01419 jacalin-like lectin domain; similar to jasmonate inducible protein GB:Y11483 (Brassica napus), myrosinase binding protein GB:BAA84545 (Arabidopsis thaliana); supported by cDNA: gi_14334869_gb_AY035108.1_
257769_at	AT3G23050	0.00502576	2.03844	IAA7	indoleacetic acid (IAA)-inducible gene (IAA7) identical to (IAA7) gene GB:U18409 [Arabidopsis thaliana] (J. Mol. Biol. 251 (4), 533-549 (1995));supported by full-length cDNA: Ceres:38286.
258003_at	AT3G29030	0.0215967	2.02999	ATEXPA5	expansin At-EXP5 identical to expansin At-EXP5 GB:AAB38071 from [Arabidopsis thaliana]; supported by cDNA: gi_1041703_gb_U30478.1_ATU30478
252184_at	AT3G50660	0.00601901	2.02985	DWF4	steroid 22-alpha-hydroxylase (DWF4) ; supported by cDNA: gi_15724347_gb_AF412114.1_AF412114
262312_at	AT1G70830	0.00762258	2.02727	MLP28	hypothetical protein similar to putative ripening-related protein GI:7406710 from [Vitis vinifera]
264264_at	AT1G09250	0.00642123	2.02726		unknown protein ESTs gb|T04610, gb|N38459, gb|T45174, gb|R30481 and gb|N64971 come from this gene;supported by full-length cDNA: Ceres:9228.
245671_at	AT1G28230	0.0325366	2.01968	PUP1	purine permease identical to purine permease GI:7620007 from [Arabidopsis thaliana]; supported by cDNA: gi_7620006_gb_AF078531.1_AF078531
266988_at	AT2G39310	0.0407517	1.99136		putative myrosinase-binding protein ;supported by full-length cDNA: Ceres:33545.
262039_at	AT1G80050	0.0153791	1.98913	APT2	adenine phosphoribosyltransferase almost identical to adenine phosphoribosyltransferase GI:1402894 from [Arabidopsis thaliana]
249754_at	AT5G24530	0.0320373	1.98245		flavanone 3-hydroxylase-like protein ; supported by full-length cDNA: Ceres: 149654.
261700_at	AT1G32690	0.0286352	1.9781		hypothetical protein similar to hypothetical protein GB:AAC61817 GI:3668085 from [Arabidopsis thaliana]
254225_at	AT4G23670	0.0467848	1.96218		putative major latex protein major latex protein type 1 - Arabidopsis thaliana, EMBL:X91960;supported by full-length cDNA: Ceres:108949.
253754_at	AT4G29020	0.00904483	1.93806		glycine-rich protein like glycine-rich protein 5 - Arabidopsis thaliana,PIR2:JQ1064; supported by full-length cDNA: Ceres: 33435.
267076_at	AT2G41090	0.038622	1.91902		calcium binding protein (CaBP-22) identical to GB:Z12136;supported by full-length cDNA: Ceres:123659.
258727_at	AT3G11930	0.0219162	1.91159		ethylene-responsive protein, putative similar to ER6 protein GB:AAD46412 GI:5669654 from (Lycopersicon esculentum); supported by full-length cDNA: Ceres: 7474.
259308_at	AT3G05180	0.0400286	1.90416		putative nodulin similar to nodulin GB:AAA91034 from [Medicago sativa];supported by full-length cDNA: Ceres:16718.
262830_at	AT1G14700	0.00466445	1.89817	ATPAP3	purple acid phosphatase, putative contains Pfam profile: PF02227 Purple acid phosphatase
261825_at	AT1G11545	0.00489815	1.88517		endo-xyloglucan transferase, putative similar to endo-xyloglucan transferase GI:2244732 from [Gossypium hirsutum];supported by full-length cDNA: Ceres:7729.
252678_s_at	AT3G44300 /// AT3G44310	0.0123185	1.87908	NIT2	nitrilase 2 ;supported by full-length cDNA: Ceres:40532.
245980_at	AT5G13140	0.0179118	1.87392		putative protein ;supported by full-length cDNA: Ceres:14064.
267518_at	AT2G30500	0.0223265	1.87136		unknown protein
248153_at	AT5G54250	0.00526037	1.86934	ATCNGC4	cyclic nucleotide and calmodulin-regulated ion channel supported by cDNA: gi_15027930_gb_AY045822.1_; supported by cDNA: gi_16323173_gb_AY057691.1_
263883_at	AT2G21830	0.0360969	1.85601		hypothetical protein predicted by genscan; supported by cDNA: gi_16648990_gb_AY059865.1_
265656_at	AT2G13820	0.0156076	1.85508		putative nonspecific lipid-transfer protein precursor ; supported by full-length cDNA: Ceres: 24286.
250366_at	AT5G11420	0.0295276	1.8505		putative protein predicted proteins in castor bean, Arabidopsis thaliana and alfalfa.; supported by full-length cDNA: Ceres: 25522.
252178_at	AT3G50750	0.0172369	1.83616		putative protein various predicted proteins
254363_at	AT4G22010	0.0485019	1.83595	SKS4	pectinesterase like protein pectinesterase, Lycopersicon esculentum, PATX:E312172
267561_at	AT2G45590	0.0252867	1.8332		putative protein kinase contains a protein kinase domain profile (PDOC00100)
262230_at	AT1G68560	0.0321067	1.8249	ATXYL1	alpha-xylosidase precursor identical to alpha-xylosidase precursor GB:AAD05539 GI:4163997 from [Arabidopsis thaliana]; supported by cDNA: gi_15982750_gb_AY057482.1_
255877_at	AT2G40460	0.014285	1.82318		putative PTR2 family peptide transporter
249732_at	AT5G24420	0.013549	1.82195		6-phosphogluconolactonase-like protein ;supported by full-length cDNA: Ceres:13806.
259384_at	AT3G16450	0.00177833	1.81304		putative lectin contains Pfam profile: PF01419 jacalin-like lectin domain; similar to jasmonate inducible protein GB:Y11483 (Brassica napus), myrosinase binding protein GB:BAA84545 (Arabidopsis thaliana); supported by full-length cDNA: Ceres: 38051.
259375_at	AT3G16370	0.00762258	1.80383		putative APG protein similar to anter-specific proline-rich protein APG precursor SP:P40602 (Arabidopsis thaliana); contains Pfam profile: PF00657 Lipase Acylhydrolase with GDSL-like motif
247452_at	AT5G62430	0.0380402	1.79645	CDF1	H-protein promoter binding factor-like protein
250167_at	AT5G15310	0.0455998	1.78847	AtMIXTA	myb-related protein - like myb-related protein 1, garden petunia, PIR:S26605
264501_at	AT1G09390	0.0295542	1.78492		putative lipase Similar to nodulins and lipase; location of EST E6C2T7 , gb|AA042309. similar to nodulins gi|3328240, gi|2129854 and others and lipase, gi|2129636
249645_at	AT5G36910	0.0504917	1.78308	THI2.2	thionin Thi2.2 ;supported by full-length cDNA: Ceres:1523.
267423_at	AT2G35060	0.0320996	1.77457	KUP11	putative potassium transporter
264436_at	AT1G10370	0.0166341	1.77338	ATGSTU17	putative glutathione S-transferase TSI-1 similar to glutathione S-transferase TSI-1 (gi|2190992); similar to ESTs gb|R29860, emb|Z29757, and emb|Z29758; supported by cDNA: gi_11096015_gb_AF288191.1_AF288191
262813_at	AT1G11670	0.0175538	1.76852		unknown protein strong similarity to gi|3367522 F8K4.9 from Arabidopsis thaliana BAC gb|AC004392. EST gb|W43487 comes from this gene
266500_at	AT2G06925	0.037494	1.75947	ATSPLA2-ALPHA	Expressed protein ; supported by full-length cDNA: Ceres: 7600.
254305_at	AT4G22200	0.0127313	1.75682	AKT2	potassium channel protein AKT3 ; supported by cDNA: gi_1100897_gb_U40154.1_ATU40154
251714_at	AT3G56370	0.022687	1.75403		putative protein leucine-rich receptor-like protein kinase - Malus domestica, EMBL:AF053127
267092_at	AT2G38120	0.0220251	1.75305	AUX1	unknown protein ;supported by full-length cDNA: Ceres:31586.
248908_at	AT5G45800	0.00285877	1.7491	MEE62	receptor kinase-like protein
247439_at	AT5G62670	0.0122217	1.74581	AHA11	plasma membrane proton ATPase-like
255852_at	AT1G66970	0.021396	1.74405		unknown protein
265673_at	AT2G32090	0.0090206	1.74263		unknown protein ;supported by full-length cDNA: Ceres:35952.
265118_at	AT1G62660	0.0213343	1.7251		beta-fructosidase nearly identical to beta-fructosidase GB:CAA67560 GI:1429209 (Arabidopsis thaliana); supported by cDNA: gi_14517549_gb_AY039610.1_
261502_at	AT1G14440	0.0291613	1.72169	ATHB31	hypothetical protein predicted by genemark.hmm
247377_at	AT5G63180	0.0470981	1.71988		pectate lyase ; supported by cDNA: gi_16648839_gb_AY058197.1_
256022_at	AT1G58360	0.0286403	1.71742	AAP1	amino acid permease I identical to amino acid permease I GI:22641 from [Arabidopsis thaliana]; supported by cDNA: gi_404018_gb_L16240.1_ATHAAT
267010_at	AT2G39250	0.0320996	1.71345	SNZ	putative AP2 domain transcription factor pFAM domain (PF00847)
250752_at	AT5G05690	0.00676995	1.69012	CPD	cytochrome P450 90A1 (sp|Q42569) ; supported by full-length cDNA: Ceres: 36334.
256652_at	AT3G18850	0.0207119	1.68333	LPAT5	hypothetical protein similar to putative acyl-CoA:1-acylglycerol-3-phosphate acyltransferase GB:AAF21074 from [Arabidopsis thaliana]
265444_s_at	AT2G37170 /// AT2G37180	0.0270839	1.67379	RD28	aquaporin (plasma membrane intrinsic protein 2C) water channel protein in plasma membrane;supported by full-length cDNA: Ceres:11998.
257072_at	AT3G14220	0.0160239	1.67092		myrosinase-associated protein, putative similar to myrosinase-associated protein GB:CAA71238 from [Brassica napus]
266790_at	AT2G28950	0.0361611	1.66509	ATEXPA6	expansin AtEx6 identical to GB U30480; supported by full-length cDNA: Ceres: 17914.
264348_at	AT1G12110	0.0115139	1.65983	NRT1.1	putative NPK1-related protein kinase 2 similar to nitrate chlorate transporter GB:Q05085 from (Arabidopsis thaliana); supported by cDNA: gi_166667_gb_L10357.1_ATHCHL1A
247441_at	AT5G62710	0.0199272	1.6552		receptor - like protein kinase - like protein serine threonine kinase RLK1, Sorghum bicolor, EMBL:SBRLK1
246004_at	AT5G20630	0.0151503	1.63023	GLP3	germin-like protein ; supported by cDNA: gi_14517363_gb_AY039516.1_
252574_at	AT3G45430	0.0281698	1.62905		receptor like protein kinase receptor like protein kinase LRK1 - Arabidopsis thaliana, EMBL:ATLECGENE
263120_at	AT1G78490	0.0269224	1.62693	CYP708A3	cytochrome P450, putative similar to cytochrome P450 GI:4176420 from [Arabidopsis thaliana]
262225_at	AT1G53840	0.0257453	1.61723	ATPME1	pectinesterase, putative similar to pectinesterase GI:732912 from [Phaseolus vulgaris];supported by full-length cDNA: Ceres:41374.
260199_at	AT1G67590	0.0359546	1.61655		unknown protein similar to putative DNA binding protein GB:AAC97217 [Arabidopsis thaliana]; supported by full-length cDNA: Ceres: 10212.
245993_at	AT5G20700	0.0467848	1.6145		putative protein predicted proteins, Arabidopsis thaliana
257772_at	AT3G23080	0.0363451	1.61211		unknown protein C-term similar to phosphatidylcholine transfer protein GB:AAF08345 [Homo sapiens]; supported by cDNA: gi_15810256_gb_AY056167.1_
254221_at	AT4G23820	0.028301	1.60287		putative polygalacturonase polygalacturonase (EC 3.2.1.15) - avocado, EMBL:X66426
253729_at	AT4G29360	0.028301	1.58595		beta-1,3-glucanase-like protein beta-1,3-glucanase (EC 3.2.1.-) 7 - Glycine max,PIR2:T05960;supported by full-length cDNA: Ceres:6076.
261921_at	AT1G65900	0.026712	1.56177		hypothetical protein predicted by genemark.hmm;supported by full-length cDNA: Ceres:206286.
254356_at	AT4G22190	0.0191865	1.55849		hypothetical protein ;supported by full-length cDNA: Ceres:6848.
254998_at	AT4G09760	0.0247503	1.5529		choline kinase GmCK2p -like protein choline kinase GmCK2p -Glycine max,PID:g1438881;supported by full-length cDNA: Ceres:126037., Ceres:7395.
263236_at	AT1G10470	0.0220536	1.53953	ARR4	putative response regulator 3 similar to ESTs gb|T43772, emb|Z34204, gb|AA067391, and emb|Z34620, implicated in His-to-Asp phosphotransfer signaling in Arabidopsis; supported by cDNA: gi_3273195_dbj_AB010915.1_AB010915
255766_at	AT1G16750	0.0459443	1.52664		unknown protein ;supported by full-length cDNA: Ceres:121070.
259382_s_at	AT3G16420 /// AT3G16430	0.017852	1.52392		jasmonate inducible protein isolog ;supported by full-length cDNA: Ceres:119153.
258109_at	AT3G23640	0.0120716	1.51965	HGL1	hypothetical protein contains Pfam profile: PF01055 Glycosyl hydrolases family 31; supported by cDNA: gi_16648902_gb_AY059821.1_
266763_at	AT2G47070	0.0121064	1.51718	SPL1	unknown protein
260945_at	AT1G05950	0.0493768	1.51407		hypothetical protein predicted by genemark.hmm
251890_at	AT3G54220	0.0260125	1.51331	SCR	SCARECROW1 ; supported by cDNA: gi_15810552_gb_AY056315.1_
249109_at	AT5G43700	0.0360969	1.50742	ATAUX2-11	auxin-induced protein AUX2-11 (sp P33077)
262598_at	AT1G15260	0.0222176	1.50688		unknown protein EST gb|N65467 comes from this gene;supported by full-length cDNA: Ceres:30239.
264435_at	AT1G10360	0.0459443	1.50374	ATGSTU18	putative glutathione S-transferase TSI-1 similar to glutathione S-transferase (sp|Q03666|GTX4_TOBAC); similar to EST gb|H36275; supported by cDNA: gi_11096013_gb_AF288190.1_AF288190
256516_at	AT1G66150	0.00833464	1.50351	TMK1	receptor protein kinase (TMK1), putative similar to putative receptor protein kinase (TMK1) [Arabidopsis thaliana (Mouse-ear cress)] SP:P43298
248656_at	AT5G48460	0.0465243	1.499		fimbrin 2 (gb|AAB97844.1) ; supported by cDNA: gi_2811225_gb_AF042669.1_AF042669
