# Supplementary material for: FILAMENTOUS FLOWER controls lateral organ development by acting as both an activator and a repressor
Source: BMC Plant Biol. 2012 Oct 1;12:176. doi: 10.1186/1471-2229-12-176 (PMC3520853; doi:10.1186/1471-2229-12-176)
Supplement: Additional file 2 — FIL-response genes that are differentially expressed at 4 h and 8 h following DEX treatment or at 8 h following DEX treatment. This file contains lists of genes that are have been placed into two groups. Group A genes are differentially expressed at 4 h and 8 h following DEX treatment, whereas Group B genes are differentially expressed at 8 h but not 4 h following DEX treatment. ( [file 1471-2229-12-176-S2.xlsx]

## Sheet: Additional file 2
Additional file 2.FIL-response genes that are differentially expressed at 4h and 8h following DEX treatment or at 8h following DEX treatment
Group A: up-regulated genes found in both 4h and 8h datasets
Probe ID	Locus ID	FC 4h	FC 8h	Ratio 8h/4h		Gene description
245711_at	AT5G04340	2.71717	13.0521	4.80355	C2H2	putative c2h2 zinc finger transcription factor
267028_at	AT2G38470	5.60678	15.1061	2.69425	WRKY33	putative WRKY-type DNA binding protein
258791_at	AT3G04720	8.56223	20.4942	2.39355	PR4	hevein-like protein precursor (PR-4) identical to hevein-like protein precursor GB:P43082 [Arabidopsis thaliana], similar to wound-induced protein (WIN2) precursor GB:P09762 [Solanum tuberosum]; Pfam HMM hit: chitin_binding proteins;supported by full-length cDNA: Ceres:8793.
245628_at	AT1G56650	9.77955	22.197	2.26974	PAP1	anthocyanin2, putative similar to anthocyanin2 (An2) GI:7673088 from [Petunia integrifolia]; supported by cDNA: gi_3941507_gb_AF062908.1_AF062908
260783_at	AT1G06160	8.66131	19.0524	2.19972		ethylene response factor, putative similar to ethylene response factor 1 GB:AAD03544 GI:4128208 from [Arabidopsis thaliana]
248719_at	AT5G47910	1.64833	3.48938	2.11691	RBOHD	respiratory burst oxidase protein ; supported by cDNA: gi_3242788_gb_AF055357.1_AF055357
259058_at	AT3G03470	1.70285	3.19738	1.87766	CYP89A9	putative cytochrome P450 similar to cytochrome P450 89A2 GB:Q42602 [Arabidopsis thaliana]; supported by cDNA: gi_15983413_gb_AF424581.1_AF424581
264400_at	AT1G61800	9.66741	16.2607	1.68202	GPT2	glucose-6-phosphate/phosphate-translocator precursor, putative similar to glucose-6-phosphate/phosphate-translocator precursor GI:2997591 from [Pisum sativum]; supported by cDNA: gi_14596172_gb_AY042874.1_
257206_at	AT3G16530	3.0246	4.97637	1.6453		putative lectin similar to lectin SP:P02874 [Onobrychis viciifolia]; contains Pfam profile: PF00139 legume lectins beta domain; supported by cDNA: gi_15809853_gb_AY054194.1_
263847_at	AT2G36970	2.64059	4.21701	1.59699		putative glucosyltransferase ; supported by cDNA: gi_15809993_gb_AY054265.1_
261315_at	AT1G53170	1.53127	2.42513	1.58374	ATERF-8	AP2 domain containing protein, putative similar to AP2 domain containing protein RAP2.5 GI:2281635 from (Arabidopsis thaliana); supported by cDNA: gi_10567107_dbj_AB036884.1_AB036884
262803_at	AT1G21000	2.4693	3.54955	1.43747		unknown protein Location of ESTs 152C14T7 , gb|T88012, 173P7T7 , gb|H36502 and 107E18T7 , gb|T22775;supported by full-length cDNA: Ceres:119384.
248292_at	AT5G53030	3.13188	4.44029	1.41777		putative protein similar to unknown protein (pir||T09020)
258100_at	AT3G23550	14.2409	20.0221	1.40596		unknown protein
248263_at	AT5G53370	2.11039	2.92039	1.38382	ATPMEPCRF	pectinesterase ; supported by cDNA: gi_15293286_gb_AY051077.1_
266464_at	AT2G47800	3.80819	5.20852	1.36772	ATMRP4	glutathione-conjugate transporter AtMRP4 identical to GB:AJ002584; supported by cDNA: gi_7716582_gb_AF243509.1_AF243509
260799_at	AT1G78270	2.88478	3.93372	1.36361	ATUGT85A4	UDP-glucose glucosyltransferase, putative similar to UDP-glucose glucosyltransferase GI:3928543 from [Arabidopsis thaliana]
255753_at	AT1G18570	10.9131	14.6941	1.34646	MYB51	myb factor, putative similar to myb factor GI:1946266 from [Oryza sativa]; supported by cDNA: gi_3941465_gb_AF062887.1_AF062887
259312_at	AT3G05200	3.61744	4.77156	1.31904	ATL6	putative RING-H2 zinc finger protein ATL6 similar to GB:AAD33584 from [Arabidopsis thaliana]; supported by cDNA: gi_4928402_gb_AF132016.1_AF132016
267082_at	AT2G41140	1.72721	2.20982	1.27941	CRK1	CPDK-related protein kinase CDPK:calcium dependent protein kinase; supported by cDNA: gi_5020365_gb_AF153351.1_AF153351
266474_at	AT2G31110	2.02951	2.54797	1.25546		hypothetical protein predicted by grail
253414_at	AT4G33050	2.15398	2.66063	1.23522	EDA39	putative protein
254150_at	AT4G24350	1.97885	2.43192	1.22896		putative protein storage protein - Populus deltoides, PIR2:S31580
249988_at	AT5G18310	1.68882	2.06094	1.22035		putative protein predicted proteins, Drosophila melanogaster;supported by full-length cDNA: Ceres:41525.
248138_at	AT5G54960	1.84075	2.24096	1.21741	PDC2	pyruvate decarboxylase (gb|AAB16855.1)
259982_at	AT1G76410	2.81218	3.39783	1.20826	ATL8	putative RING zinc finger protein contains Pfam profile: PF00097 Zinc finger, C3HC4 type (RING finger); supported by full-length cDNA: Ceres: 27464.
259350_at	AT3G05140	1.67743	2.01649	1.20213	RBK2	putative serine/threonine protein kinase similar to many other putative protein kinases
250252_at	AT5G13750	2.77543	3.28786	1.18463	ZIFL1	transporter-like protein ;supported by full-length cDNA: Ceres:27439.
259688_at	AT1G63120	1.50093	1.75908	1.17199	ATRBL2	membrane protein, putative similar to GI:294845 from [Saccharum hybrid cultivar H65-7052] (Plant Physiol. 102, 1367 (1993))
252606_at	AT3G45010	1.61636	1.87723	1.16139	SCPL48	carboxypeptidase precursor-like protein carboxypeptidase Y-like protein, Arabidopsis thaliana, EMBL:M81130; supported by cDNA: gi_15215795_gb_AY050427.1_
256185_at	AT1G51700	1.60021	1.83313	1.14556	ADOF1	dof zinc finger protein identical to dof zinc finger protein [Arabidopsis thaliana] GI:3608261; supported by cDNA: gi_3608260_dbj_AB017564.1_AB017564
247643_at	AT5G60450	3.63574	4.14486	1.14003	ARF4	auxin response factor 4 ; supported by cDNA: gi_4102597_gb_AF013466.1_AF013466
246195_at	AT4G36410	4.11493	4.68741	1.13912	UBC17	E2, ubiquitin-conjugating enzyme 17 (UBC17) identical to gi:2801446; supported by full-length cDNA: Ceres:40968.
256433_at	AT3G10985	3.37261	3.83564	1.13729	SAG20	unknown protein
250132_at	AT5G16560	2.95821	3.34668	1.13132	KAN	putative protein similar to unknown protein (gb|AAD20098.1); supported by cDNA: gi_14345994_gb_AY030192.1_
262313_at	AT1G70900	2.25867	2.54456	1.12657		unknown protein ;supported by full-length cDNA: Ceres:8932.
252220_at	AT3G49940	2.07413	2.30298	1.11034	LBD38	putative protein hypothetical protein - Arabidopsis thaliana, EMBL:CAB38293;supported by full-length cDNA: Ceres:17840.
251946_at	AT3G53540	1.54871	1.70792	1.1028		putative protein predicted proteins, Arabidopsis thaliana
252592_at	AT3G45640 /// AT4G15180	2.54621	2.80046	1.09985	ATMPK3	mitogen-activated protein kinase 3 ; supported by cDNA: gi_14423447_gb_AF386961.1_AF386961
248271_at	AT5G53420	1.51371	1.63891	1.08271		putative protein similar to unknown protein (pir||T02891);supported by full-length cDNA: Ceres:112574.
252173_at	AT3G50650	2.3464	2.52435	1.07584		scarecrow-like 7 (SCL7)
264663_at	AT1G09970	1.67883	1.80088	1.0727		unknown protein Similar to A. thaliana receptor-like protein kinase (gb|RLK5_ARATH). ESTs gb|ATTS0475,gb|ATTS4362 come from this gene
253841_at	AT4G27830	2.49808	2.66969	1.0687		putative beta-glucosidase beta-glucosidase BGQ60 precursor - barley, PIR2:A57512; supported by cDNA: gi_15982821_gb_AY057518.1_
254331_s_at	AT4G22690 /// AT4G22710	1.85132	1.96889	1.0635	CYP706A1	cytochrome P450 - like protein flavonoid 3',5'-hydroxylase Hf1, Petunia x hybrida, PIR2:S38985
247864_s_at	AT1G24807 /// AT1G24909 /// AT1G25083 /// AT1G25155 /// AT1G25220 /// AT5G57890	1.54412	1.63554	1.0592		anthranilate synthase beta chain ;supported by full-length cDNA: Ceres:6495.
265246_at	AT2G43050	4.8529	5.1348	1.05809	ATPMEPCRD	putative pectinesterase
262176_at	AT1G74960	1.54736	1.63383	1.05589	FAB1	3-ketoacyl-ACP synthase, putative similar to 3-ketoacyl-ACP synthase GI:3800747 from [Cuphea pulcherrima]; supported by cDNA: gi_14582700_gb_AF318307.1_AF318307
264986_at	AT1G27130	1.64964	1.73836	1.05378	ATGSTU13	glutathione transferase, putative similar to glutathione S-transferase GB: AAF22517 GI:6652870 from [Papaver somniferum];supported by full-length cDNA: Ceres:2985.
259005_at	AT3G01930	1.78436	1.87345	1.04993		unknown protein similar to nodule-specific protein Nlj70 GB:AAC39500 (Lotus japonicus)
245572_at	AT4G14720	1.84796	1.93439	1.04677	PPD2	hypothetical protein
266439_s_at	AT2G43200	2.40503	2.50843	1.04299		hypothetical protein predicted by grail
250339_at	AT5G11670	2.4382	2.48643	1.01978	ATNADP-ME2	NADP dependent malic enzyme - like protein NADP dependent malic enzyme, P.vulgaris, EMBL:PVME1G; supported by cDNA: gi_16226465_gb_AF428407.1_AF428407
251248_at	AT3G62150	5.35011	5.45133	1.01892	PGP21	P-glycoprotein-like proetin P-glycoprotein-2 - Arabidopsis thaliana, EMBL:Y10228
265272_at	AT2G28350	1.86	1.89336	1.01793	ARF10	unknown protein
253911_at	AT4G27300	2.37894	2.41279	1.01423		putative receptor protein kinase receptor protein kinase, Ipomoea trifida,PID:g836954
254125_at	AT4G24670	1.545	1.56129	1.01054		putative alliin lyase alliin lyase (EC 4.4.1.4) precursor (CYSTEINE SULPHOXIDE LYASE), onion, PIR2:S29301; supported by cDNA: gi_15292690_gb_AY050779.1_
264901_at	AT1G23090	2.47828	2.46883	0.996187	AST91	putative sulphate transporter protein strongly similar to GB:BAA75015, location of EST gb|W43788 and gb|N96564; supported by cDNA: gi_4579912_dbj_AB023423.1_AB023423
259257_at	AT3G07760	1.74599	1.70393	0.975913		unknown protein ;supported by full-length cDNA: Ceres:7246.
262922_at	AT1G79420	1.99037	1.93146	0.970404		hypothetical protein predicted by genemark.hmm; supported by cDNA: gi_15450718_gb_AY052727.1_
246396_at	AT1G58180	2.1117	2.03312	0.962789		carbonic anhydrase, putative similar to carbonic anhydrase 1 GI:882241 from [Flaveria linearis]
249807_at	AT5G23870	2.36143	2.27351	0.962767		pectinacetylesterase
267154_at	AT2G30870	1.94826	1.86985	0.959751	ATGSTF10	glutathione S-transferase identical to GB:D17673; supported by cDNA: gi_443698_dbj_D17673.1_ATHERD13
256525_at	AT1G66180	1.62009	1.54162	0.951563		unknown protein ;supported by full-length cDNA: Ceres:99625.
254343_at	AT4G21990	2.37824	2.24383	0.943483	2003-04-01	PRH26 protein ;supported by full-length cDNA: Ceres:36866.
266996_at	AT2G34490	1.68753	1.58662	0.940202	CYP710A2	putative cytochrome P450 ;supported by full-length cDNA: Ceres:158108.
264279_s_at	AT1G78820 /// AT1G78830	2.52546	2.36694	0.93723		glycoprotein(EP1), putative similar to glycoprotein(EP1) GI:349436 from [Daucus carota]; supported by cDNA: gi_14334885_gb_AY035116.1_
264958_at	AT1G76960	8.2619	7.65872	0.926993		unknown protein ; supported by cDNA: gi_13926184_gb_AF370567.1_AF370567
251684_at	AT3G56410	2.42166	2.23809	0.924196		putative protein
253253_at	AT4G34750	1.90123	1.74698	0.918871		putative protein auxin-regulated gene, Vigna radiata
259860_at	AT1G80640	1.70471	1.54165	0.904348		putative protein kinase similar to leucine-rich repeat transmembrane protein kinase 1 GB:AAC27894 from [Zea mays]
265194_at	AT1G05010	1.70928	1.54305	0.902747	EFE	1-aminocyclopropane-1-carboxylate oxidase Identical to 1-aminocyclopropane-1-carboxylate oxidase (ACC oxidase) gb|X66719 (EAT1). ESTs gb|T43073, gb|T5714, gb|R90435, gb|R44023, gb|AA597926, gb|AI099676, gb|AA650810 and gb|29725 come from this gene
252058_at	AT3G52470	2.61866	2.3287	0.889271		putative protein hin1 protein -Nicotiana tabacum,PID:e259431;supported by full-length cDNA: Ceres:92178.
262096_at	AT1G56010	3.5704	3.15911	0.884806	NAC1	NAC1 identical to NAC1 GB:AAF21437 GI:6649236 from [Arabidopsis thaliana];supported by full-length cDNA: Ceres:205648.
257654_at	AT3G13310	4.79237	4.1704	0.870216		DnaJ protein, putative contains Pfam profile: PF00226 DnaJ domain;supported by full-length cDNA: Ceres:31309.
261728_at	AT1G76160	2.6969	2.33366	0.865312	SKS5	pectinesterase, putative similar to pectinesterase GI:1944574 from [Lycopersicon esculentum]; supported by cDNA: gi_15982770_gb_AY057492.1_
263126_at	AT1G78460	3.78209	3.23663	0.855776		hypothetical protein predicted by genemark.hmm
264365_s_at	AT1G03220 /// AT1G03230	2.27739	1.93815	0.851038		unknown protein Strong similarity to gb|D14550 extracellular dermal glycoprotein (EDGP) precursor from Daucus carota. ESTs gb|H37281, gb|T44167, gb|T21813, gb|N38437, gb|Z26470, gb|R65072, gb|N76373, gb|F15470, gb|Z35182, gb|H76373, gb|Z34678 and gb|Z35387 come from this
267084_at	AT2G41180	3.70129	3.13298	0.846455		unknown protein ; supported by cDNA: gi_16323164_gb_AY057686.1_
251977_at	AT3G53250	2.86576	2.40494	0.839197		putative protein auxin-induced protein 6B, mung bean, PIR:T10942
265305_at	AT2G20340	2.66617	2.22554	0.834735		putative tyrosine decarboxylase
262899_at	AT1G59870	1.86848	1.55427	0.831837	PDR8	ABC transporter, putative similar to ABC transporter GI:9279716 from [Arabidopsis thaliana]
250604_at	AT2G45960 /// AT5G07830	2.19353	1.8146	0.827249	PIP1B	putative protein heparanase precursor, Homo sapiens, EMBL:AF155510
255716_at	AT4G00330	1.8397	1.50371	0.817371	CRCK2	coded for by A. thaliana cDNA R30513
249894_at	AT5G22580	3.44428	2.8097	0.815757		unknown protein ; supported by cDNA: gi_14190416_gb_AF378886.1_AF378886
259248_at	AT3G07770	1.85325	1.50066	0.809747		putative heat-shock protein similar to heat-shock protein precursor GB:S49340 [Secale cereale]; contains Pfam profile: Heat shock hsp90 proteins
254573_at	AT4G19420	4.59964	3.7027	0.804999		putative pectinacetylesterase pectinacetylesterase precursor, Vigna radiata, PIR2:S68805
249847_at	AT5G23210	2.58145	2.05746	0.797019	SCPL34	serine carboxypeptidase II-like protein
259656_at	AT1G55200	4.12524	3.26115	0.790535		protein kinase, putative contains Pfam profile: PF00069 Eukaryotic protein kinase domain
254389_s_at	AT4G21903 /// AT4G21910	2.49652	1.94636	0.779629		putative protein various predicted proteins;supported by full-length cDNA: Ceres:17340.
260975_at	AT1G53430	2.36482	1.83406	0.77556		receptor-like serine/threonine kinase, putative similar to receptor-like serine/threonine kinase GB:AAC50043 GI:2465923 from [Arabidopsis thaliana]
251370_at	AT3G60450	3.03957	2.33533	0.768308		putative protein prib5, Ribes nigrum, EMBL:RNI7578;supported by full-length cDNA: Ceres:15792.
261453_at	AT1G21130	3.39441	2.5634	0.755183		O-methyltransferase, putative similar to GB:AAF28353 from [Fragaria x ananassa];supported by full-length cDNA: Ceres:101583.
253887_at	AT4G27730	4.24445	3.18002	0.749217	ATOPT6	putative protein isp4 protein, Schizosaccharomyces pombe ,PIR2:S45495
250891_at	AT5G04530	2.60134	1.94447	0.74749		fatty acid elongase - like protein KCS1 fatty acid elongase 3-ketoacyl-CoA synthase 1, Arabidopsis thaliana, EMBL:AF053345
250872_at	AT5G03960	3.24023	2.39109	0.737937	IQD12	putative protein SF16 protein, common sunflower, PIR:T13992
254132_at	AT4G24660	2.30389	1.68539	0.731542	ATHB22	putative protein hypothetical protein T8K22.16, Arabidopsis thalianachromosome II BAC T8K22, PATX:G3184285; supported by cDNA: gi_16612294_gb_AF439841.1_AF439841
252048_at	AT3G52500	2.29961	1.66661	0.724736		expressed protein supported by cDNA: gi:15450891
256789_at	AT3G13672	4.05741	2.93877	0.724296		seven in absentia-like protein similar to SINA1p GB:CAB40577 from [Vitis vinifera]; supported by cDNA: gi_16323493_gb_AY059135.1_
246002_at	AT5G20740	2.28217	1.63374	0.715873		ripening-related protein - like grip28 ripening-related protein, Vitis vinifera, EMBL:VVI237985;supported by full-length cDNA: Ceres:1710.
266324_at	AT2G46710	2.85072	2.01342	0.706284		putative rac GTPase activating protein
253650_at	AT4G30020	3.5682	2.49107	0.698129		EST GB:N37377 spans last intron and 3' end of gene contains similarity to meiotic serine proteinase TMP GI:6468325 from [Lycopersicon esculentum]
249008_at	AT5G44680	3.40618	2.32706	0.683188		putative protein contains similarity to DNA-3-methyladenine glycosylase I;supported by full-length cDNA: Ceres:29551.
267580_at	AT2G41990	7.45438	4.9822	0.668359		unknown protein
247577_at	AT5G61290	4.61207	3.03803	0.658713		putative protein flavin-containing monooxygenase FMO3, Oryctolagus cuniculus, SWISSPROT:FMO3_RABIT; supported by full-length cDNA Ceres:14492
256769_at	AT3G13690	3.17396	2.08892	0.658144		protein kinase, putative similar to protein kinase GB:BAA24694 from [Arabidopsis thaliana]
247246_at	AT5G64620	2.91892	1.74266	0.597024	C/VIF2	invertase inhibitor homolog (emb|CAA73335.1) ;supported by full-length cDNA: Ceres:25884.
250582_at	AT5G07580	3.87022	2.28674	0.590854		transcription factor-like protein ethylene responsive element binding factor 5 - Arabidopsis thaliana, EMBL:AB008107; supported by cDNA: gi_15529283_gb_AY052266.1_
Group A: down-regulated genes found in both 4h and 8h datasets
Probe ID	Locus ID	FC 4h	FC 8h	Ratio 8h/4h		Gene description
264898_at	AT1G23205	2.76214	7.82146	2.83167		Unknown protein ; supported by full-length cDNA: Ceres: 28033.
261016_at	AT1G26560	2.11305	4.3435	2.05556		beta-glucosidase, putative similar to beta-glucosidase GB:L41869 GI:804655 from [Hordeum vulgare];supported by full-length cDNA: Ceres:125606.
248684_at	AT5G48485	1.73079	3.29091	1.90139	DIR1	Expressed protein ; supported by full-length cDNA: Ceres: 13962.
259790_s_at	AT1G29430 /// AT5G27780	2.72256	5.09621	1.87185		auxin-induced protein, putative similar to SP:P33083 from [Glycine max];supported by full-length cDNA: Ceres:4119.
257008_at	AT3G14210	3.61167	6.67582	1.8484	ESM1	myrosinase-associated protein, putative similar to GB:CAA71238 from [Brassica napus], conatains Pfam profile:PF00657 Lipase/Acylhydrolase with GDSL-like motif; supported by cDNA: gi_15450434_gb_AY052318.1_
257294_at	AT3G15570	1.89356	3.48515	1.84052		non-phototropic hypocotyl protein, putative similar to GB:AAF05914 from [Arabidopsis thaliana];supported by full-length cDNA: Ceres:118259.
256527_at	AT1G66100	2.55836	4.62662	1.80843		thionin, putative similar to thionin [Arabidopsis thaliana] GI:1181533; supported by cDNA: gi_14190504_gb_AF380652.1_AF380652
263664_at	AT1G04250	2.37309	4.20434	1.77167	AXR3	putative auxin-induced protein, IAA17/AXR3-1 Identical to Arabidopsis gb|AF040632 and gb|U49073 IAA17/AXR3 gene. ESTs gb|H36782 and gb|F14074 come from this gene;supported by full-length cDNA: Ceres:33613.
245336_at	AT4G16515	1.71832	2.9977	1.74455		Expressed protein ; supported by full-length cDNA: Ceres: 6580.
264100_at	AT1G78970	2.65365	4.55498	1.71649	LUP1	lupeol synthase identical to lupeol synthase GI:1762150 from [Arabidopsis thaliana]; supported by cDNA: gi_15450512_gb_AY052358.1_
263595_at	AT2G01890	2.41072	4.12478	1.71102	PAP8	putative purple acid phosphatase contains metallo-phosphoesterase motif (PS50185)
250012_x_at	AT5G18060	3.21962	5.50707	1.71047		auxin-induced protein-like
253736_at	AT4G28780	1.80535	2.66403	1.47563		Proline-rich APG - like protein proline-rich protein APG, Arabidopsis thaliana, PIR2:S21961;supported by full-length cDNA: Ceres:324.
255298_at	AT4G04840	2.86773	4.16567	1.4526		putative protein similar to transcriptional regulator
252692_at	AT3G43960	2.64374	3.68526	1.39396		cysteine proteinase contains similarity to cysteine proteinase RD21A (thiol protease) GI:435619, SP:P43297 from [Arabidopsis thaliana];supported by full-length cDNA: Ceres:39621.
250109_at	AT5G15230	1.67759	2.29452	1.36775	GASA4	GASA4 ; supported by cDNA: gi_950098_gb_U15683.1_ATU15683
262608_at	AT1G14120	4.85409	6.37236	1.31278		dioxygenase-like protein very similar to adventitious rooting related oxygenase; Very similar to 2-oxoacid dependent dioxygenase from Malus domestica, gi|3492806;supported by full-length cDNA: Ceres:14139.
259784_at	AT1G29450	1.69411	2.22086	1.31093		auxin-induced protein, putative similar to SP:P33083 from [Glycine max];supported by full-length cDNA: Ceres:29931.
257701_at	AT3G12710	2.61413	3.38172	1.29363		unknown protein contains similarity to 3-methyladenine-DNA glycosidase I GB:P05100 from [Escherichia coli];supported by full-length cDNA: Ceres:116541.
266988_at	AT2G39310	1.54256	1.99136	1.29094		putative myrosinase-binding protein ;supported by full-length cDNA: Ceres:33545.
253617_at	AT4G30410	2.75614	3.55445	1.28965		hypothetical protein
267612_at	AT2G26690	1.82153	2.32571	1.27679		putative nitrate transporter
246825_at	AT5G26260	2.86995	3.65519	1.27361		putative protein various predicted proteins, Arabidopsis thaliana; supported by cDNA: gi_15293178_gb_AY051023.1_
259737_at	AT1G64400	2.08296	2.55097	1.22469		acyl-CoA synthetase, putative similar to GI:1903032 from [Brassica napus] (Plant Mol. Biol. 33 (5), 911-922 (1997)); supported by cDNA: gi_14532621_gb_AY039935.1_
254225_at	AT4G23670	1.63407	1.96218	1.2008		putative major latex protein major latex protein type 1 - Arabidopsis thaliana, EMBL:X91960;supported by full-length cDNA: Ceres:108949.
257769_at	AT3G23050	1.73919	2.03844	1.17206	IAA7	indoleacetic acid (IAA)-inducible gene (IAA7) identical to (IAA7) gene GB:U18409 [Arabidopsis thaliana] (J. Mol. Biol. 251 (4), 533-549 (1995));supported by full-length cDNA: Ceres:38286.
257894_at	AT3G17100	1.84813	2.15847	1.16792		unknown protein ; supported by cDNA: gi_15010765_gb_AY045684.1_
253331_at	AT4G33490	1.80755	2.10446	1.16426		nucellin -like protein nucellin - Hordeum vulgare,PIR:G2290202;supported by full-length cDNA: Ceres:24738.
252529_at	AT3G46490	1.96324	2.28416	1.16347		putative protein several oxidases, mainly gibberellin 20-oxidases
253815_at	AT4G28250	2.14459	2.48866	1.16043	ATEXPB3	putative beta-expansin/allergen protein soybean pollen allergen (cim1) protein - soybean, PIR2:S48032;supported by full-length cDNA: Ceres:33023.
252983_at	AT4G37980	1.8232	2.1035	1.15374	ELI3-1	cinnamyl-alcohol dehydrogenase ELI3-1 ; supported by cDNA: gi_13430625_gb_AF360225.1_AF360225
266613_at	AT2G14900	3.16631	3.64814	1.15218		similar to gibberellin-regulated proteins
251714_at	AT3G56370	1.5258	1.75403	1.14958		putative protein leucine-rich receptor-like protein kinase - Malus domestica, EMBL:AF053127
255822_at	AT2G40610	3.27701	3.75907	1.14711	ATEXPA8	putative expansin ;supported by full-length cDNA: Ceres:27553.
259787_at	AT1G29460	4.20963	4.77526	1.13437		auxin-induced protein, putative similar to SP:P33083 from [Glycine max];supported by full-length cDNA: Ceres:147801.
250437_at	AT5G10430	3.07436	3.46453	1.12691	AGP4	AtAGP4 ; supported by cDNA: gi_13926257_gb_AF372885.1_AF372885
248908_at	AT5G45800	1.556	1.7491	1.1241	MEE62	receptor kinase-like protein
247880_at	AT5G57780	2.70095	3.02454	1.11981		putative protein similar to unknown protein (emb CAB79759.1)
256066_at	AT1G06980	2.0252	2.26589	1.11885		hypothetical protein similar to hypothetical protein GI:2347189 from [Arabidopsis thaliana];supported by full-length cDNA: Ceres:7713.
267262_at	AT2G22990	2.05883	2.28456	1.10964	SNG1	putative serine carboxypeptidase I ; supported by cDNA: gi_14334757_gb_AY035052.1_
250366_at	AT5G11420	1.67184	1.8505	1.10686		putative protein predicted proteins in castor bean, Arabidopsis thaliana and alfalfa.; supported by full-length cDNA: Ceres: 25522.
257506_at	AT1G29440	3.33632	3.67442	1.10134		auxin-induced protein, putative similar to SP:P33083 from [Glycine max]
263156_at	AT1G54030	1.87761	2.05822	1.09619		myrosinase-associated protein, putative similar to myrosinase-associated protein GI:1769967 from [Brassica napus];supported by full-length cDNA: Ceres:40180.
262830_at	AT1G14700	1.73358	1.89817	1.09494	ATPAP3	purple acid phosphatase, putative contains Pfam profile: PF02227 Purple acid phosphatase
257072_at	AT3G14220	1.53373	1.67092	1.08945		myrosinase-associated protein, putative similar to myrosinase-associated protein GB:CAA71238 from [Brassica napus]
259783_at	AT1G29510	2.69994	2.93646	1.0876	SAUR68	auxin-induced protein, putative similar to SP:P33083 from [Glycine max];supported by full-length cDNA: Ceres:9311.
255450_at	AT4G02850	4.68094	5.06755	1.08259		putative protein similar to T5J8.18
263883_at	AT2G21830	1.7174	1.85601	1.08071		hypothetical protein predicted by genscan; supported by cDNA: gi_16648990_gb_AY059865.1_
263120_at	AT1G78490	1.512	1.62693	1.07601	CYP708A3	cytochrome P450, putative similar to cytochrome P450 GI:4176420 from [Arabidopsis thaliana]
256237_at	AT3G12610	2.86019	3.06648	1.07212	DRT100	leucine rich repeat protein, putative contains multiple LRR repeats Pfam profile: PF00560; supported by full-length cDNA: Ceres: 29675.
252863_at	AT4G39800	3.48579	3.73131	1.07043	MI-1-P SYNTHASE	myo-inositol-1-phosphate synthase ;supported by full-length cDNA: Ceres:1978.
254332_at	AT4G22730	3.32903	3.55459	1.06776		leucine rich repeat receptor kinase-like protein leucine rich repeat receptor-like kinase, Oryza sativa, PATCHX:E267533
253580_at	AT4G30400	2.30291	2.45743	1.0671		putative protein RING-H2 finger protein RHX1a - Arabidopsis thaliana,PID:g3790591; supported by cDNA: gi_15809839_gb_AY054187.1_
245671_at	AT1G28230	1.90247	2.01968	1.06161	PUP1	purine permease identical to purine permease GI:7620007 from [Arabidopsis thaliana]; supported by cDNA: gi_7620006_gb_AF078531.1_AF078531
264264_at	AT1G09250	1.91729	2.02726	1.05735		unknown protein ESTs gb|T04610, gb|N38459, gb|T45174, gb|R30481 and gb|N64971 come from this gene;supported by full-length cDNA: Ceres:9228.
248681_at	AT5G48900	3.77944	3.97197	1.05094		pectate lyase non-consensus AG donor splice site at exon 2; supported by full-length cDNA: Ceres: 21311.
245993_at	AT5G20700	1.54008	1.6145	1.04832		putative protein predicted proteins, Arabidopsis thaliana
259163_at	AT3G01490	2.07259	2.16543	1.04479		putative protein kinase similar to ATMRK1, an Arabidopsis protein kinase related to mammal mixed-lineage kinases and Raf protein kinases GB:BAA22079 [Arabidopsis thaliana]; supported by cDNA: gi_16323086_gb_AY057647.1_
258421_at	AT3G16690	2.16518	2.24159	1.03529		MtN3-like protein similar to MtN3 GB:CAA69976 from [Medicago truncatula]
254564_at	AT4G19170	2.06605	2.11409	1.02325	NCED4	neoxanthin cleavage enzyme-like protein neoxanthin cleavage enzyme, Lycopersicon esculentum, PATX:E325797; supported by cDNA: gi_15983766_gb_AY056789.1_
252906_at	AT4G39640	2.6019	2.65398	1.02002	GGT1	putative gamma-glutamyltransferase gamma-glutamyltransferase, Arabidopsis thaliana, PIR2:S58286
255766_at	AT1G16750	1.51011	1.52664	1.01094		unknown protein ;supported by full-length cDNA: Ceres:121070.
264348_at	AT1G12110	1.64735	1.65983	1.00757	NRT1.1	putative NPK1-related protein kinase 2 similar to nitrate chlorate transporter GB:Q05085 from (Arabidopsis thaliana); supported by cDNA: gi_166667_gb_L10357.1_ATHCHL1A
267158_at	AT2G37640	2.19547	2.20187	1.00291	ATEXPA3	putative expansin
262230_at	AT1G68560	1.84434	1.8249	0.98946	ATXYL1	alpha-xylosidase precursor identical to alpha-xylosidase precursor GB:AAD05539 GI:4163997 from [Arabidopsis thaliana]; supported by cDNA: gi_15982750_gb_AY057482.1_
255032_at	AT4G09500	2.79371	2.76025	0.988023		putative protein anthocyanin rhamnosyltransferase -Petunia x hybrida, PID:g454253
257798_at	AT3G15950	2.2106	2.18231	0.987204		unknown protein
252184_at	AT3G50660	2.07174	2.02985	0.97978	DWF4	steroid 22-alpha-hydroxylase (DWF4) ; supported by cDNA: gi_15724347_gb_AF412114.1_AF412114
249109_at	AT5G43700	1.5402	1.50742	0.978718	ATAUX2-11	auxin-induced protein AUX2-11 (sp P33077)
246919_at	AT5G25460	3.10239	3.03172	0.977222		putative protein hypothetical protein - Ricinus communis, EMBL:Z81012;supported by full-length cDNA: Ceres:1351.
248028_at	AT5G55620	2.36877	2.31145	0.975801		putative protein similar to unknown protein (gb|AAF04428.1);supported by full-length cDNA: Ceres:27668.
261772_at	AT1G76240	4.82602	4.70705	0.975349		hypothetical protein predicted by genemark.hmm
246602_at	AT1G31710	4.09805	3.97222	0.969296		copper amine oxidase, putative similar to copper amine oxidase GI:685197 from [Pisum sativum]
264501_at	AT1G09390	1.8488	1.78492	0.96545		putative lipase Similar to nodulins and lipase; location of EST E6C2T7 , gb|AA042309. similar to nodulins gi|3328240, gi|2129854 and others and lipase, gi|2129636
266419_at	AT2G38760	2.97611	2.86066	0.96121	ANNAT3	putative annexin ;supported by full-length cDNA: Ceres:3294.
265673_at	AT2G32090	1.84466	1.74263	0.944691		unknown protein ;supported by full-length cDNA: Ceres:35952.
249732_at	AT5G24420	1.95473	1.82195	0.93207		6-phosphogluconolactonase-like protein ;supported by full-length cDNA: Ceres:13806.
255604_at	AT4G01080	3.65272	3.39195	0.928609		hypothetical protein
248566_s_at	AT5G49730 /// AT5G49740	3.54339	3.28963	0.928384	ATFRO7	FRO2-like protein; NADPH oxidase-like
257673_at	AT3G20370	2.77382	2.54359	0.916998		unknown protein similar to GB:BAA87936 (Gene 239 (2), 309-316 (1999)), contains Pfam profile: (2) PF00917 MATH domains;supported by full-length cDNA: Ceres:40420.
258109_at	AT3G23640	1.65852	1.51965	0.916273	HGL1	hypothetical protein contains Pfam profile: PF01055 Glycosyl hydrolases family 31; supported by cDNA: gi_16648902_gb_AY059821.1_
264078_at	AT2G28470	2.80811	2.55435	0.909631	BGAL8	putative beta-galactosidase
259384_at	AT3G16450	1.9955	1.81304	0.908565		putative lectin contains Pfam profile: PF01419 jacalin-like lectin domain; similar to jasmonate inducible protein GB:Y11483 (Brassica napus), myrosinase binding protein GB:BAA84545 (Arabidopsis thaliana); supported by full-length cDNA: Ceres: 38051.
260041_at	AT1G68780	2.34866	2.10284	0.895335		unknown protein similar to hypothetical protein GB:AAD31076 [Arabidopsis thaliana]; contains Pfam profile: PF00560 Leucine Rich Repeat (10 Leu rich repeats along C-terminal half of protein); supported by cDNA: gi_13605580_gb_AF361616.1_AF361616
250968_at	AT5G02890	3.88673	3.46882	0.892479		putative protein ;supported by full-length cDNA: Ceres:1336.
255852_at	AT1G66970	1.9572	1.74405	0.891092		unknown protein
258727_at	AT3G11930	2.14917	1.91159	0.889452		ethylene-responsive protein, putative similar to ER6 protein GB:AAD46412 GI:5669654 from (Lycopersicon esculentum); supported by full-length cDNA: Ceres: 7474.
254356_at	AT4G22190	1.75242	1.55849	0.889338		hypothetical protein ;supported by full-length cDNA: Ceres:6848.
246601_at	AT1G31710	3.78076	3.35323	0.886918		copper amine oxidase, putative similar to copper amine oxidase GI:685197 from [Pisum sativum]
245965_at	AT5G19730	3.25439	2.81608	0.865316		pectin methylesterase-like protein pectin methyl esterase - Solanum tuberosum, EMBL:AF152172
246562_at	AT5G15580	4.44188	3.82661	0.861486	LNG1	putative protein unknown protein F14P3.18 - Arabidopsis thaliana, EMBL:AC009755
266418_at	AT2G38750	3.97966	3.38965	0.851743	ANNAT4	putative annexin ;supported by full-length cDNA: Ceres:32721.
257679_at	AT3G20470	3.67543	3.12339	0.849801	GRP-5	glycine-rich protein, putative identical to a region of GB:JQ1064 from [Arabidopsis thaliana] ( Plant Cell 2 (5), 427-436 (1990)); supported by cDNA: gi_15010655_gb_AY045629.1_
259327_at	AT3G16460	2.50803	2.05171	0.818055		putative lectin contains Pfam profile: PF01419 jacalin-like lectin domain; similar to jasmonate inducible protein GB:Y11483 (Brassica napus), myrosinase binding protein GB:BAA84545 (Arabidopsis thaliana); supported by cDNA: gi_14334869_gb_AY035108.1_
265444_s_at	AT2G37170 /// AT2G37180	2.05881	1.67379	0.812992	RD28	aquaporin (plasma membrane intrinsic protein 2C) water channel protein in plasma membrane;supported by full-length cDNA: Ceres:11998.
252765_at	AT3G42800	3.23841	2.63171	0.812654		putative protein hypothetical proteins - Arabidopsis thaliana
246004_at	AT5G20630	2.0184	1.63023	0.807683	GLP3	germin-like protein ; supported by cDNA: gi_14517363_gb_AY039516.1_
254305_at	AT4G22200	2.19006	1.75682	0.802178	AKT2	potassium channel protein AKT3 ; supported by cDNA: gi_1100897_gb_U40154.1_ATU40154
259382_s_at	AT3G16420 /// AT3G16430	1.92086	1.52392	0.793352		jasmonate inducible protein isolog ;supported by full-length cDNA: Ceres:119153.
247600_at	AT5G60890	4.04708	3.15363	0.779234	ATR1	Myb transcription factor homolog (ATR1)
259375_at	AT3G16370	2.34351	1.80383	0.769716		putative APG protein similar to anter-specific proline-rich protein APG precursor SP:P40602 (Arabidopsis thaliana); contains Pfam profile: PF00657 Lipase Acylhydrolase with GDSL-like motif
265118_at	AT1G62660	2.25705	1.7251	0.764316		beta-fructosidase nearly identical to beta-fructosidase GB:CAA67560 GI:1429209 (Arabidopsis thaliana); supported by cDNA: gi_14517549_gb_AY039610.1_
250752_at	AT5G05690	2.21257	1.69012	0.76387	CPD	cytochrome P450 90A1 (sp|Q42569) ; supported by full-length cDNA: Ceres: 36334.
248163_at	AT5G54510	3.32489	2.526	0.759725	DFL1	auxin-responsive-like protein ; supported by cDNA: gi_11041725_dbj_AB050596.1_AB050596
248888_at	AT5G46240	4.27613	3.1995	0.748222	KAT1	potassium channel protein KAT1 (pir||S32816) ; supported by cDNA: gi_166773_gb_M86990.1_ATHKAT1
261226_at	AT1G20190	6.17452	4.57294	0.740615	ATEXPA11	expansin S2 precursor, putative similar to GB:U30460 from [Cucumis sativus];supported by full-length cDNA: Ceres:11011.
256652_at	AT3G18850	2.31222	1.68333	0.728016	LPAT5	hypothetical protein similar to putative acyl-CoA:1-acylglycerol-3-phosphate acyltransferase GB:AAF21074 from [Arabidopsis thaliana]
267644_s_at	AT2G32870 /// AT2G32880	3.53547	2.56749	0.726208		unknown protein highly similar to T21L14.19; similar to GP|2191153|AF007269 and GP|2252859|AF013294
260363_at	AT1G70550	3.16711	2.29446	0.724465		unknown protein similar to hypothetical protein GB:AAD31338 [Arabidopsis thaliana] and to putative putative carboxyl-terminal peptidase GB:AAC16072 [Arabidopsis thaliana]
261921_at	AT1G65900	2.26395	1.56177	0.689844		hypothetical protein predicted by genemark.hmm;supported by full-length cDNA: Ceres:206286.
254907_at	AT4G11190	9.70874	6.40327	0.659536		putative disease resistance response protein disease resistance response protein 206-d - Pisum sativum, PID:g508844
247304_at	AT5G63850	4.27399	2.64245	0.618262	AAP4	amino acid transporter AAP4 (pir||S51169) ;supported by full-length cDNA: Ceres:116681.
Group B: up-regulated genes in 8h dataset but not present in the 4h dataset
Probe ID	Locus ID	FC 8h		Gene description
265091_s_at	AT1G03495 /// AT1G03940	26.1173		hypothetical protein similar to Anthocyanin 5-aromatic acyltransferase GB:BAA74428
250083_at	AT5G17220	21.6585	ATGSTF12	glutathione S-transferase-like protein ; supported by cDNA: gi_11096011_gb_AF288189.1_AF288189
245624_at	AT4G14090	20.5747		glucosyltransferase like protein
248185_at	AT5G54060	17.2674	UF3GT	flavonol 3-O-glucosyltransferase-like
254283_s_at	AT4G22870 /// AT4G22880	11.3644	LDOX	anthocyanidin synthase - like protein putative leucoanthocyanidin dioxygenase, Arabidopsis thaliana, PID:g1575699
263182_at	AT1G05575	10.3356		Expressed protein ; supported by full-length cDNA: Ceres: 27081.
246293_at	AT3G56710	7.0751	SIB1	SigA binding protein ; supported by cDNA: gi_14596086_gb_AY042831.1_
245038_at	AT2G26560	5.00951	PLP2	similar to latex allergen from Hevea brasiliensis ;supported by full-length cDNA: Ceres:1999.
255479_at	AT4G02380	4.68148	SAG21	coded for by A. thaliana cDNA T46835 similar to several small proteins (~100 aa) that are induced by heat, auxin, ethylene and wounding such as Phaseolus aureus indole-3-acetic acid induced protein ARG (SW:32292);supported by full-length cDNA: Ceres:23194.
248040_at	AT5G55970	4.58118		putative protein contains similarity to unknown protein (pir |T08924);supported by full-length cDNA: Ceres:141890.
267238_at	AT2G44130	4.43502		unknown protein ;supported by full-length cDNA: Ceres:6950.
251084_at	AT5G01520	4.16845		putative protein putative proteins - Arabidopsis thaliana; supported by cDNA: gi_15292802_gb_AY050835.1_
246584_at	AT5G14730	3.75123		putative protein predicted protein, Arabidopsis thaliana
246498_at	AT5G16230	3.59886		stearoyl-acyl carrier protein desaturase stearoyl-acyl carrier protein desaturase sad1 - Linum usitatissimum, EMBL:AJ006957
248371_at	AT5G51810	3.10124	AT2353	gibberellin 20-oxidase (emb|CAA58294.1)
266746_s_at	AT2G02930 /// AT4G02520	2.77451	ATGSTF3	putative glutathione S-transferase ;supported by full-length cDNA: Ceres:27915.; supported by cDNA: gi_11095995_gb_AF288181.1_AF288181
256145_at	AT1G48750	2.74635		lipid transfer protein, putative similar to lipid transfer protein GI:9279661 from [Arabidopsis thaliana]; supported by cDNA: gi_15028044_gb_AY045879.1_
250062_at	AT5G17760	2.63044		BCS1 - like protein h-bcs1, Homo sapiens, EMBL:AF026849; supported by cDNA: gi_15810570_gb_AY056324.1_
252993_at	AT4G38540	2.49783		monooxygenase 2 (MO2)
250028_at	AT5G18130	2.47743		putative protein similar to unknown protein (gb|AAF00631.1);supported by full-length cDNA: Ceres:10299.
250032_at	AT5G18170	2.4588	GDH1	glutamate dehydrogenase (EC 1.4.1.-) 1 (pir||S71217) ; supported by cDNA: gi_15146203_gb_AY049243.1_
245668_at	AT1G28330	2.36236	DRM1	dormancy-associated protein, putative similar to dormancy-associated protein GI:2995990 from [Arabidopsis thaliana]; supported by cDNA: gi_14335095_gb_AY037227.1_
261459_at	AT1G21100	2.29247		O-methyltransferase, putative similar to GB:AAF28353 from [Fragaria x ananassa]; supported by cDNA: gi_15982843_gb_AY057529.1_
260060_at	AT1G73680	2.13761		feebly-like protein similar to feebly protein GB:S70648 [Lycopersicon esculentum] (tomato knockout developed into small fragile plants)
264299_s_at	AT1G78850 /// AT1G78860	2.12556		hypothetical protein predicted by genemark.hmm
267461_at	AT2G33830	2.12088		putative auxin-regulated protein ;supported by full-length cDNA: Ceres:1711.
253534_at	AT4G31500	2.10051	CYP83B1	cytochrome P450 monooxygenase ;supported by full-length cDNA: Ceres:13745.
257216_at	AT3G14990	2.03179		4-methyl-5(b-hydroxyethyl)-thiazole monophosphate biosynthesis protein, putative similar to ThiJ GB:AAA82704 [Escherichia coli]; likely encodes two ThiJ subunits within a single polypeptide; supported by cDNA: gi_14517477_gb_AY039574.1_
263443_at	AT2G28630	1.99067		putative fatty acid elongase ;supported by full-length cDNA: Ceres:115769.
259977_at	AT1G76590	1.94942		unknown protein ;supported by full-length cDNA: Ceres:114376.
251847_at	AT3G54640	1.9309	TSA1	tryptophan synthase alpha chain ; supported by full-length cDNA: Ceres: 40110.
251984_at	AT3G53260	1.88346	PAL2	phenylalanine ammonia-lyase ;supported by full-length cDNA: Ceres:110886.
266695_at	AT2G19810	1.88274		putative CCCH-type zinc finger protein ;supported by full-length cDNA: Ceres:101255.
266617_at	AT2G29670	1.88062		unknown protein ; supported by cDNA: gi_14030738_gb_AF375460.1_AF375460
259751_at	AT1G71030	1.87139	ATMYBL2	putative transcription factor similar to myb-related transcription factor 24 GB:S71287;supported by full-length cDNA: Ceres:31592.
262698_at	AT1G75960	1.8547		AMP-binding protein, putative contains Pfam profile: PF00501 AMP-binding enzyme
250097_at	AT5G17280	1.79555		putative protein similar to unknown protein (pir||T41692);supported by full-length cDNA: Ceres:31527.
245346_at	AT4G17090	1.77182	CT-BMY	putative beta-amylase ;supported by full-length cDNA: Ceres:36882.
262885_at	AT1G64740	1.76769	TUA1	alpha-tubulin, putative similar to alpha-tubulin 6 GI:22157 from [Zea mays]; supported by cDNA: gi_16604566_gb_AY059728.1_
262913_at	AT1G59960	1.72339		NADPH-dependent codeinone reductase, putative similar to NADPH-dependent codeinone reductase GI:6478210 from [Papaver somniferum]; supported by cDNA: gi_15451097_gb_AY054629.1_
267157_at	AT2G37630	1.69606	AS1	putative MYB family transcription factor ; supported by cDNA: gi_5823324_gb_AF175996.1_AF175996
245784_at	AT1G32190	1.68473		hypothetical protein similar to hypothetical protein GB:AAD18105 GI:4337191 from [Arabidopsis thaliana]
260387_at	AT1G74100	1.67546		putative flavonol sulfotransferase similar to flavonol 4'-sulfotransferase GB:P52837 from [Flaveria chloraefolia];supported by full-length cDNA: Ceres:36020.
252629_at	AT3G44970	1.67137		cytochrome P450 - like protein cytochrome P450 d13695c, Arabidopsis thaliana, PIR:C71417
265943_at	AT2G19570	1.66896	CDA1	putative cytidine deaminase ;supported by full-length cDNA: Ceres:152285.
249011_at	AT5G44670	1.6492		putative protein strong similarity to unknown protein (pir||T05325); supported by cDNA: gi_13605502_gb_AF361577.1_AF361577
257949_at	AT3G21750	1.6439		putative UDP-glucose glucosyltransferase similar to GB:Q40284 from [Manihot esculenta]
253249_at	AT4G34680	1.63858		GATA transcription factor 3
249869_at	AT5G23050	1.62868		acetyl-CoA synthetase-like protein
252323_at	AT3G48530	1.62547	KING1	putative protein probable transcription regulator protein - Sorghum bicolor,PIR2:T03446;supported by full-length cDNA: Ceres:34151.
256225_at	AT1G56220	1.6197		unknown protein ; supported by full-length cDNA: Ceres: 22928.
260004_at	AT1G67860	1.57475		unknown protein ;supported by full-length cDNA: Ceres:15062.
260243_at	AT1G63720	1.56392		hypothetical protein similar to putative protein GB:CAA18164 [Arabidopsis thaliana]; supported by cDNA: gi_13878144_gb_AF370335.1_AF370335
266946_at	AT2G18890	1.56391		putative protein kinase contains a protein kinase domain profile (PDOC00100)
254258_at	AT4G23410	1.54968	TET5	hypothetical protein
265478_at	AT2G15890	1.54267	MEE14	unknown protein ;supported by full-length cDNA: Ceres:29905.
263956_at	AT2G35940	1.53892	BLH1	putative homeodomain transcription factor ; supported by cDNA: gi_13877516_gb_AF353094.1_AF353094
256765_at	AT3G22200	1.52931	POP2	aminotransferase, putative similar to aminotransferase GB:CAA19897 from [Streptomyces coelicolor A3(2)]; supported by cDNA: gi_14334463_gb_AY034923.1_
247368_at	AT5G63330	1.50213		putative protein contains similarity to kinase
Group B: down-regulated genes in 8h dataset but not present in the 4h dataset
Probe ID	Locus ID	FC 8h		Gene description
252618_at	AT3G45140	6.00224	LOX2	lipoxygenase AtLOX2 ; supported by cDNA: gi_431257_gb_L23968.1_ATHATLO
245422_at	AT4G17470	5.42418		putative protein
259398_at	AT1G17700	4.14758		hypothetical protein predicted by genemark.hmm
259773_at	AT1G29500	3.08404		auxin-induced protein, putative similar to SP:P33083 from [Glycine max]
251899_at	AT3G54400	3.01807		nucleoid DNA-binding - like protein nucleoid DNA-binding protein cnd41, chloroplast, common tobacco, PIR:T01996; supported by full-length cDNA: Ceres: 8987.
259331_at	AT3G03840	3.01497		putative auxin-induced protein similar to SAUR GB:BAA25434 [Raphanus sativus]
263726_at	AT2G13610	3.00476		putative ABC transporter ;supported by full-length cDNA: Ceres:151953.
254293_at	AT4G23060	2.75539	IQD22	putative protein SF16 protein, Helianthus annuus, PID:g560150
264342_at	AT1G12080	2.62627		unknown protein ; supported by full-length cDNA: Ceres: 270281.
248527_at	AT5G50740	2.48467		putative protein contains similarity to ATFP3
260494_at	AT2G41820	2.4398		putative receptor-like protein kinase
246519_at	AT5G15780	2.37957		proline-rich protein other proline-rich proteins
254635_at	AT4G18670	2.32328		extensin-like protein extensin-like protein - maize, PIR2:S49915
260297_at	AT1G80280	2.31191		unknown protein contains Pfam profile: PF00561 alpha/beta hydrolase fold
260221_at	AT1G74670	2.27253		GAST1-like protein similar to GAST1 protein precursor GB:P27057 [Lycopersicon esculentum] (induced by gibberellins, inhibited by ABA Plant J 1992 Mar;2(2):153-9)
267425_at	AT2G34810	2.27088		putative berberine bridge enzyme
259348_at	AT3G03770	2.23624		hypothetical protein may contain C-terminal ser/thr protein kinase domain, similar to serine/threonine protein kinase Pto GB:AAB47421 [Lycopersicon esculentum];supported by full-length cDNA: Ceres:116488.
246510_at	AT5G15410	2.22289	DND1	cyclic nucleotide-gated cation channel ; supported by cDNA: gi_3894398_gb_AF067798.1_AF067798
248683_at	AT5G48490	2.21686		putative protein similar to unknown protein (pir||S72530);supported by full-length cDNA: Ceres:32925.
248526_at	AT5G50740	2.21178		putative protein contains similarity to ATFP3
256096_at	AT1G13650	2.20505		unknown protein
245574_at	AT4G14750	2.14902	IQD19	hypothetical protein
263150_at	AT1G54050	2.11194		heat-shock protein, putative similar to heat-shock protein GI:472939 from [Helianthus annuus];supported by full-length cDNA: Ceres:97415.
246983_at	AT5G67200	2.10178		receptor protein kinase-like protein ; supported by cDNA: gi_16649054_gb_AY059897.1_
258003_at	AT3G29030	2.02999	ATEXPA5	expansin At-EXP5 identical to expansin At-EXP5 GB:AAB38071 from [Arabidopsis thaliana]; supported by cDNA: gi_1041703_gb_U30478.1_ATU30478
262312_at	AT1G70830	2.02727	MLP28	hypothetical protein similar to putative ripening-related protein GI:7406710 from [Vitis vinifera]
262039_at	AT1G80050	1.98913	APT2	adenine phosphoribosyltransferase almost identical to adenine phosphoribosyltransferase GI:1402894 from [Arabidopsis thaliana]
249754_at	AT5G24530	1.98245		flavanone 3-hydroxylase-like protein ; supported by full-length cDNA: Ceres: 149654.
261700_at	AT1G32690	1.9781		hypothetical protein similar to hypothetical protein GB:AAC61817 GI:3668085 from [Arabidopsis thaliana]
253754_at	AT4G29020	1.93806		glycine-rich protein like glycine-rich protein 5 - Arabidopsis thaliana,PIR2:JQ1064; supported by full-length cDNA: Ceres: 33435.
267076_at	AT2G41090	1.91902		calcium binding protein (CaBP-22) identical to GB:Z12136;supported by full-length cDNA: Ceres:123659.
259308_at	AT3G05180	1.90416		putative nodulin similar to nodulin GB:AAA91034 from [Medicago sativa];supported by full-length cDNA: Ceres:16718.
261825_at	AT1G11545	1.88517		endo-xyloglucan transferase, putative similar to endo-xyloglucan transferase GI:2244732 from [Gossypium hirsutum];supported by full-length cDNA: Ceres:7729.
252678_s_at	AT3G44300 /// AT3G44310	1.87908	NIT2	nitrilase 2 ;supported by full-length cDNA: Ceres:40532.
245980_at	AT5G13140	1.87392		putative protein ;supported by full-length cDNA: Ceres:14064.
267518_at	AT2G30500	1.87136		unknown protein
248153_at	AT5G54250	1.86934	ATCNGC4	cyclic nucleotide and calmodulin-regulated ion channel supported by cDNA: gi_15027930_gb_AY045822.1_; supported by cDNA: gi_16323173_gb_AY057691.1_
265656_at	AT2G13820	1.85508		putative nonspecific lipid-transfer protein precursor ; supported by full-length cDNA: Ceres: 24286.
252178_at	AT3G50750	1.83616		putative protein various predicted proteins
254363_at	AT4G22010	1.83595	SKS4	pectinesterase like protein pectinesterase, Lycopersicon esculentum, PATX:E312172
267561_at	AT2G45590	1.8332		putative protein kinase contains a protein kinase domain profile (PDOC00100)
255877_at	AT2G40460	1.82318		putative PTR2 family peptide transporter
247452_at	AT5G62430	1.79645	CDF1	H-protein promoter binding factor-like protein
250167_at	AT5G15310	1.78847	AtMIXTA	myb-related protein - like myb-related protein 1, garden petunia, PIR:S26605
249645_at	AT5G36910	1.78308	THI2.2	thionin Thi2.2 ;supported by full-length cDNA: Ceres:1523.
267423_at	AT2G35060	1.77457	KUP11	putative potassium transporter
264436_at	AT1G10370	1.77338	ATGSTU17	putative glutathione S-transferase TSI-1 similar to glutathione S-transferase TSI-1 (gi|2190992); similar to ESTs gb|R29860, emb|Z29757, and emb|Z29758; supported by cDNA: gi_11096015_gb_AF288191.1_AF288191
262813_at	AT1G11670	1.76852		unknown protein strong similarity to gi|3367522 F8K4.9 from Arabidopsis thaliana BAC gb|AC004392. EST gb|W43487 comes from this gene
266500_at	AT2G06925	1.75947	ATSPLA2-ALPHA	Expressed protein ; supported by full-length cDNA: Ceres: 7600.
267092_at	AT2G38120	1.75305	AUX1	unknown protein ;supported by full-length cDNA: Ceres:31586.
247439_at	AT5G62670	1.74581	AHA11	plasma membrane proton ATPase-like
261502_at	AT1G14440	1.72169	ATHB31	hypothetical protein predicted by genemark.hmm
247377_at	AT5G63180	1.71988		pectate lyase ; supported by cDNA: gi_16648839_gb_AY058197.1_
256022_at	AT1G58360	1.71742	AAP1	amino acid permease I identical to amino acid permease I GI:22641 from [Arabidopsis thaliana]; supported by cDNA: gi_404018_gb_L16240.1_ATHAAT
267010_at	AT2G39250	1.71345	SNZ	putative AP2 domain transcription factor pFAM domain (PF00847)
266790_at	AT2G28950	1.66509	ATEXPA6	expansin AtEx6 identical to GB U30480; supported by full-length cDNA: Ceres: 17914.
247441_at	AT5G62710	1.6552		receptor - like protein kinase - like protein serine threonine kinase RLK1, Sorghum bicolor, EMBL:SBRLK1
252574_at	AT3G45430	1.62905		receptor like protein kinase receptor like protein kinase LRK1 - Arabidopsis thaliana, EMBL:ATLECGENE
262225_at	AT1G53840	1.61723	ATPME1	pectinesterase, putative similar to pectinesterase GI:732912 from [Phaseolus vulgaris];supported by full-length cDNA: Ceres:41374.
260199_at	AT1G67590	1.61655		unknown protein similar to putative DNA binding protein GB:AAC97217 [Arabidopsis thaliana]; supported by full-length cDNA: Ceres: 10212.
257772_at	AT3G23080	1.61211		unknown protein C-term similar to phosphatidylcholine transfer protein GB:AAF08345 [Homo sapiens]; supported by cDNA: gi_15810256_gb_AY056167.1_
254221_at	AT4G23820	1.60287		putative polygalacturonase polygalacturonase (EC 3.2.1.15) - avocado, EMBL:X66426
253729_at	AT4G29360	1.58595		beta-1,3-glucanase-like protein beta-1,3-glucanase (EC 3.2.1.-) 7 - Glycine max,PIR2:T05960;supported by full-length cDNA: Ceres:6076.
254998_at	AT4G09760	1.5529		choline kinase GmCK2p -like protein choline kinase GmCK2p -Glycine max,PID:g1438881;supported by full-length cDNA: Ceres:126037., Ceres:7395.
263236_at	AT1G10470	1.53953	ARR4	putative response regulator 3 similar to ESTs gb|T43772, emb|Z34204, gb|AA067391, and emb|Z34620, implicated in His-to-Asp phosphotransfer signaling in Arabidopsis; supported by cDNA: gi_3273195_dbj_AB010915.1_AB010915
266763_at	AT2G47070	1.51718	SPL1	unknown protein
260945_at	AT1G05950	1.51407		hypothetical protein predicted by genemark.hmm
251890_at	AT3G54220	1.51331	SCR	SCARECROW1 ; supported by cDNA: gi_15810552_gb_AY056315.1_
262598_at	AT1G15260	1.50688		unknown protein EST gb|N65467 comes from this gene;supported by full-length cDNA: Ceres:30239.
264435_at	AT1G10360	1.50374	ATGSTU18	putative glutathione S-transferase TSI-1 similar to glutathione S-transferase (sp|Q03666|GTX4_TOBAC); similar to EST gb|H36275; supported by cDNA: gi_11096013_gb_AF288190.1_AF288190
256516_at	AT1G66150	1.50351	TMK1	receptor protein kinase (TMK1), putative similar to putative receptor protein kinase (TMK1) [Arabidopsis thaliana (Mouse-ear cress)] SP:P43298
248656_at	AT5G48460	1.499		fimbrin 2 (gb|AAB97844.1) ; supported by cDNA: gi_2811225_gb_AF042669.1_AF042669
